# Supplementary material for: Genetic and Genomic Architecture of the Evolution of Resistance to Antifungal Drug Combinations
Source: PLoS Genet. 2013 Apr 4;9(4):e1003390. doi: 10.1371/journal.pgen.1003390 (PMC3617151; doi:10.1371/journal.pgen.1003390)
Supplement: Table S3 — High confidence single nucleotide variants (coding and non-coding) identified in S. cerevisiae. (XLSX) [file pgen.1003390.s005.xlsx]

## Sheet: Sc-F-1
Table S3. High confidence single nucleotide variants (coding and non-coding) identified in S. cerevisiae.
Chromosome	SNP coordinate	Ref base	Alt base	# Ref reads	# Alt reads	peptide change	nucleotide change	feature name	gene name	alias	description	# SNVs/gene (including noise)	Genotype
Sc64chr4_NC_001136	7721	C	CA	9	18							1	SNV
Sc64chr11_NC_001143	524184	A	G	22	12			UPSTREAM:YKR045C			UPSTREAM:Putative protein of unknown function B epitope-tagged protein localizes to the cytoplasm	1	SNV
Sc64chr11_NC_001143	465197	T	A	6	5			UPSTREAM:YKR012C			UPSTREAM:Dubious open reading frame unlikely to encode a protein C based on available experimental and comparative sequence data B partially overlaps the verified gene PRY2	1	SNV
Sc64chr7_NC_001139	1081145	A	G	26	19			UPSTREAM:YGR293C			UPSTREAM:Dubious open reading frame unlikely to encode a protein C based on available experimental and comparative sequence data B partially overlaps the uncharacterized ORF YGR294W	1	SNV
Sc64chr13_NC_001145	241790	A	C	13	11			UPSTREAM:YML016C	UPSTREAM:PPZ1	UPSTREAM:PPZ1	UPSTREAM:Serine Fthreonine protein phosphatase Z C isoform of Ppz2p B involved in regulation of potassium transport C which affects osmotic stability C cell cycle progression C and halotolerance	1	SNV
Sc64chr5_NC_001137	398381	A	C	46	27	G225G	A674C	YER118C	SHO1	SHO1,SSU81	Transmembrane osmosensor involved in activation of the Cdc42p- and MAP kinase-dependent filamentous growth pathway and the high-osmolarity glycerol response pathway B phosphorylated by Hog1p B interacts with Pbs2p C Msb2p C Hkr1p C and Ste11p	1	SNV
Sc64chr13_NC_001145	183481	T	C	7	4			UPSTREAM:YML045W			UPSTREAM:Retrotransposon TYA Gag and TYB Pol genes B transcribed Ftranslated as one unit B polyprotein is processed to make a nucleocapsid-like protein (Gag) C reverse transcriptase (RT) C protease (PR) C and integrase (IN) B similar to retroviral genes	1	SNV
Sc64chr14_NC_001146	371603	T	C	45	26	P412P	T1235C	YNL136W	EAF7	EAF7	Subunit of the NuA4 histone acetyltransferase complex C which acetylates the N-terminal tails of histones H4 and H2A	1	SNV
Sc64chr4_NC_001136	13937	G	A	46	56			UPSTREAM:YDL245C	UPSTREAM:HXT15	UPSTREAM:HXT15	UPSTREAM:Protein of unknown function with similarity to hexose transporter family members C expression is induced by low levels of glucose and repressed by high levels of glucose	1	SNV
Sc64chr13_NC_001145	409946	C	T	0	94	Q265*	C792T	YMR070W	MOT3	MOT3,ROX7,%5BMOT3%2B%5D,%5BMOT3%5D	Nuclear transcription factor with two Cys2-His2 zinc fingers B involved in repression of a subset of hypoxic genes by Rox1p C repression of several DAN FTIR genes during aerobic growth C and repression of ergosterol biosynthetic genes	1	SNV
Sc64chr12_NC_001144	5843	G	A	0	12			UPSTREAM:YLL066W-A			UPSTREAM:Dubious open reading frame unlikely to encode a protein C based on available experimental and comparative sequence data B completely overlaps the uncharacterized ORF YLL066C	1	SNV
Sc64chrM_NC_001224	12501	T	G	11	6			UPSTREAM:Q0045_mRNA				1	SNV
Sc64chr2_NC_001134	43342	T	G	20	26	G22G;N47K	T65G;T140G	YBL095W;YBL096C	;	;	Putative protein of unknown function B the authentic C non-tagged protein is detected in highly purified mitochondria in high-throughput studies;Non-essential protein of unknown function	1	SNV
Sc64chr4_NC_001136	1308045	G	A	4	4	S593S	G1778A	YDR420W	HKR1	HKR1	Mucin family member that functions as an osmosensor in the Sho1p-mediated HOG pathway with Msb2p B proposed to be a negative regulator of filamentous growth B mutant displays defects in beta-1 C3 glucan synthesis and bud site selection	1	SNV
Sc64chr12_NC_001144	576327	G	C	31	17	S726T	G2176C	YLR219W	MSC3	MSC3	Protein of unknown function C green fluorescent protein (GFP)-fusion protein localizes to the cell periphery B msc3 mutants are defective in directing meiotic recombination events to homologous chromatids B potential Cdc28p substrate	2	SNV
Sc64chrM_NC_001224	24333	A	C	3	2	Intronic;N60H	Intronic;A177C	Q0045_mRNA;Q0075_mRNA	;	;	;	2	SNV
Sc64chr6_NC_001138	31669	T	G	61	95			UPSTREAM:YFL051C			UPSTREAM:Putative protein of unknown function B YFL051C is not an essential gene	2	SNV
Sc64chrM_NC_001224	24329	T	G	3	3	Intronic;Y58*	Intronic;T173G	Q0045_mRNA;Q0075_mRNA	;	;	;	2	SNV
Sc64chr6_NC_001138	31713	T	G	70	90			UPSTREAM:YFL051C			UPSTREAM:Putative protein of unknown function B YFL051C is not an essential gene	2	SNV
Sc64chr16_NC_001148	948008	T	C	8	5			UPSTREAM:YPR204C-A			UPSTREAM:Identified by gene-trapping C microarray-based expression analysis C and genome-wide homology searching	3	SNV
Sc64chr8_NC_001140	38	T	C	37	21			UPSTREAM:YHL050W-A			UPSTREAM:Dubious open reading frame unlikely to encode a protein C based on available experimental and comparative sequence data B identified by gene-trapping C microarray-based expression analysis C and genome-wide homology searching	3	SNV
Sc64chr4_NC_001136	149149	T	A	5	4			UPSTREAM:YDL172C			UPSTREAM:Dubious ORF unlikely to encode a protein C based on available experimental and comparative sequence data	4	SNV
Sc64chr4_NC_001136	149154	A	C	6	4			UPSTREAM:YDL172C			UPSTREAM:Dubious ORF unlikely to encode a protein C based on available experimental and comparative sequence data	4	SNV
Sc64chr12_NC_001144	6	A	C	147	96			UPSTREAM:YLL067W-A			UPSTREAM:Dubious open reading frame unlikely to encode a protein C based on available experimental and comparative sequence data B completely overlaps YLL067C	4	SNV
Sc64chr4_NC_001136	149150	A	C	5	4			UPSTREAM:YDL172C			UPSTREAM:Dubious ORF unlikely to encode a protein C based on available experimental and comparative sequence data	4	SNV
Sc64chr7_NC_001139	567850	G	C	30	20			UPSTREAM:YGR038C-B			UPSTREAM:Retrotransposon TYA Gag and TYB Pol genes B transcribed Ftranslated as one unit B polyprotein is processed to make a nucleocapsid-like protein (Gag) C reverse transcriptase (RT) C protease (PR) C and integrase (IN) B similar to retroviral genes	5	SNV
Sc64chr3_NC_001135	149556	A	G	0	4			UPSTREAM:YCR018C	UPSTREAM:SRD1	UPSTREAM:SRD1	UPSTREAM:Protein involved in the processing of pre-rRNA to mature rRNA B contains a C2 FC2 zinc finger motif B srd1 mutation suppresses defects caused by the rrp1-1 mutation	6	SNV
Sc64chr3_NC_001135	149565	G	A	2	4			UPSTREAM:YCR018C	UPSTREAM:SRD1	UPSTREAM:SRD1	UPSTREAM:Protein involved in the processing of pre-rRNA to mature rRNA B contains a C2 FC2 zinc finger motif B srd1 mutation suppresses defects caused by the rrp1-1 mutation	6	SNV
Sc64chr12_NC_001144	489865	T	G	92	50	L98R	T292G	YLR162W			Putative protein of unknown function B overexpression confers resistance to the antimicrobial peptide MiAMP1 and causes growth arrest C apoptosis C and increased sensitivity to cobalt chloride	6	SNV
Sc64chrM_NC_001224	54806	T	G	21	14			UPSTREAM:Q0160	UPSTREAM:SCEI	UPSTREAM:SCEI,OMEGA	UPSTREAM:I-SceI DNA endonuclease C encoded by the mitochondrial group I intron of the S_rRNA gene B mediates gene conversion that propagates the intron into intron-less copies of the S_rRNA gene	7	SNV
Sc64chrM_NC_001224	54808	C	T	20	14			UPSTREAM:Q0160	UPSTREAM:SCEI	UPSTREAM:SCEI,OMEGA	UPSTREAM:I-SceI DNA endonuclease C encoded by the mitochondrial group I intron of the S_rRNA gene B mediates gene conversion that propagates the intron into intron-less copies of the S_rRNA gene	7	SNV
Sc64chrM_NC_001224	54809	T	A	19	14			UPSTREAM:Q0160	UPSTREAM:SCEI	UPSTREAM:SCEI,OMEGA	UPSTREAM:I-SceI DNA endonuclease C encoded by the mitochondrial group I intron of the S_rRNA gene B mediates gene conversion that propagates the intron into intron-less copies of the S_rRNA gene	7	SNV
Sc64chrM_NC_001224	79	T	C	7	7			UPSTREAM:Q0010		UPSTREAM:ORF6	UPSTREAM:Dubious mitochondrial open reading frame unlikely to encode a protein C based on available experimental and comparative sequence data B partially overlaps the dubious ORF Q0017	7	SNV
Sc64chrM_NC_001224	30258	C	A	25	20			UPSTREAM:Q0092		UPSTREAM:ORF5	UPSTREAM:Dubious open reading frame unlikely to encode a protein C based on available experimental and comparative sequence data	8	SNV
Sc64chrM_NC_001224	43784	A	G	2	2			UPSTREAM:Q0130	UPSTREAM:OLI1	UPSTREAM:OLI1,ATP9,OLI3	UPSTREAM:F0-ATP synthase subunit c (ATPase-associated proteolipid) C encoded on the mitochondrial genome B mutation confers oligomycin resistance B expression is specifically dependent on the nuclear genes AEP1 and AEP2	8	SNV
Sc64chrM_NC_001224	30782	T	A	5	3			UPSTREAM:Q0092		UPSTREAM:ORF5	UPSTREAM:Dubious open reading frame unlikely to encode a protein C based on available experimental and comparative sequence data	8	SNV
Sc64chrM_NC_001224	30300	C	T	10	10			UPSTREAM:Q0092		UPSTREAM:ORF5	UPSTREAM:Dubious open reading frame unlikely to encode a protein C based on available experimental and comparative sequence data	8	SNV
Sc64chrM_NC_001224	33779	ACC	A,AC	10	11			UPSTREAM:Q0105_mRNA				9	SNV
Sc64chrM_NC_001224	81333	AA	A	12	9			UPSTREAM:Q0297		UPSTREAM:ORF12	UPSTREAM:Dubious open reading frame of the mitochondrial genome B unlikely to encode a protein C based on available experimental and comparative sequence data B partially overlaps the verified gene RPM1	11	SNV
Sc64chrM_NC_001224	82318	A	G	18	10			UPSTREAM:Q0297		UPSTREAM:ORF12	UPSTREAM:Dubious open reading frame of the mitochondrial genome B unlikely to encode a protein C based on available experimental and comparative sequence data B partially overlaps the verified gene RPM1	11	SNV
Sc64chrM_NC_001224	82316	C	CT	17	10			UPSTREAM:Q0297		UPSTREAM:ORF12	UPSTREAM:Dubious open reading frame of the mitochondrial genome B unlikely to encode a protein C based on available experimental and comparative sequence data B partially overlaps the verified gene RPM1	11	SNV
Sc64chr1_NC_001133	204848	T	C	22	33	G482G	T1445C	YAR050W	FLO1	FLO1,FLO2,FLO4	Lectin-like protein involved in flocculation C cell wall protein that binds to mannose chains on the surface of other cells C confers floc-forming ability that is chymotrypsin sensitive and heat resistant B similar to Flo5p	22	SNV
Sc64chr1_NC_001133	204863	G	A	26	24	E487E	G1460A	YAR050W	FLO1	FLO1,FLO2,FLO4	Lectin-like protein involved in flocculation C cell wall protein that binds to mannose chains on the surface of other cells C confers floc-forming ability that is chymotrypsin sensitive and heat resistant B similar to Flo5p	22	SNV
Sc64chr1_NC_001133	204802	T	C	8	15	F467S	T1399C	YAR050W	FLO1	FLO1,FLO2,FLO4	Lectin-like protein involved in flocculation C cell wall protein that binds to mannose chains on the surface of other cells C confers floc-forming ability that is chymotrypsin sensitive and heat resistant B similar to Flo5p	22	SNV
Sc64chr1_NC_001133	204728	G	A	14	25	E442E	G1325A	YAR050W	FLO1	FLO1,FLO2,FLO4	Lectin-like protein involved in flocculation C cell wall protein that binds to mannose chains on the surface of other cells C confers floc-forming ability that is chymotrypsin sensitive and heat resistant B similar to Flo5p	22	SNV
Sc64chr1_NC_001133	204806	C	T	9	15	T468T	C1403T	YAR050W	FLO1	FLO1,FLO2,FLO4	Lectin-like protein involved in flocculation C cell wall protein that binds to mannose chains on the surface of other cells C confers floc-forming ability that is chymotrypsin sensitive and heat resistant B similar to Flo5p	22	SNV
Sc64chr1_NC_001133	204803	T	C	9	15	F467F	T1400C	YAR050W	FLO1	FLO1,FLO2,FLO4	Lectin-like protein involved in flocculation C cell wall protein that binds to mannose chains on the surface of other cells C confers floc-forming ability that is chymotrypsin sensitive and heat resistant B similar to Flo5p	22	SNV
Sc64chr1_NC_001133	204794	C	T	13	15	N464N	C1391T	YAR050W	FLO1	FLO1,FLO2,FLO4	Lectin-like protein involved in flocculation C cell wall protein that binds to mannose chains on the surface of other cells C confers floc-forming ability that is chymotrypsin sensitive and heat resistant B similar to Flo5p	22	SNV
Sc64chr1_NC_001133	204875	C	T	33	24	V491V	C1472T	YAR050W	FLO1	FLO1,FLO2,FLO4	Lectin-like protein involved in flocculation C cell wall protein that binds to mannose chains on the surface of other cells C confers floc-forming ability that is chymotrypsin sensitive and heat resistant B similar to Flo5p	22	SNV
Sc64chr1_NC_001133	204876	A	G	33	24	I492V	A1473G	YAR050W	FLO1	FLO1,FLO2,FLO4	Lectin-like protein involved in flocculation C cell wall protein that binds to mannose chains on the surface of other cells C confers floc-forming ability that is chymotrypsin sensitive and heat resistant B similar to Flo5p	22	SNV
Sc64chr1_NC_001133	204793	A	C	14	15	N464T	A1390C	YAR050W	FLO1	FLO1,FLO2,FLO4	Lectin-like protein involved in flocculation C cell wall protein that binds to mannose chains on the surface of other cells C confers floc-forming ability that is chymotrypsin sensitive and heat resistant B similar to Flo5p	22	SNV
Sc64chr1_NC_001133	25659	T	C	90	49	L770L	T2309C	YAL063C	FLO9	FLO9	Lectin-like protein with similarity to Flo1p C thought to be expressed and involved in flocculation	25	SNV
Sc64chr1_NC_001133	27105	A	G	35	103	T288T	A863G	YAL063C	FLO9	FLO9	Lectin-like protein with similarity to Flo1p C thought to be expressed and involved in flocculation	25	SNV
Sc64chr1_NC_001133	26643	C	T	14	10	D442D	C1325T	YAL063C	FLO9	FLO9	Lectin-like protein with similarity to Flo1p C thought to be expressed and involved in flocculation	25	SNV
Sc64chr1_NC_001133	25653	G	T	90	49	R772S	G2315T	YAL063C	FLO9	FLO9	Lectin-like protein with similarity to Flo1p C thought to be expressed and involved in flocculation	25	SNV
Sc64chr1_NC_001133	26575	T	C	8	15	V465A	T1393C	YAL063C	FLO9	FLO9	Lectin-like protein with similarity to Flo1p C thought to be expressed and involved in flocculation	25	SNV
Sc64chr1_NC_001133	25686	G	A	83	53	V761V	G2282A	YAL063C	FLO9	FLO9	Lectin-like protein with similarity to Flo1p C thought to be expressed and involved in flocculation	25	SNV
Sc64chr1_NC_001133	26945	C	T	132	79	L342F	C1023T	YAL063C	FLO9	FLO9	Lectin-like protein with similarity to Flo1p C thought to be expressed and involved in flocculation	25	SNV
Sc64chr1_NC_001133	25658	T	C	89	49	F771L	T2310C	YAL063C	FLO9	FLO9	Lectin-like protein with similarity to Flo1p C thought to be expressed and involved in flocculation	25	SNV
Sc64chr1_NC_001133	26946	T	A	126	94	T341T	T1022A	YAL063C	FLO9	FLO9	Lectin-like protein with similarity to Flo1p C thought to be expressed and involved in flocculation	25	SNV
Sc64chr8_NC_001140	556965	TG	T	205	21							1	NOISE
Sc64chr4_NC_001136	1525382	T	TG	216	9							1	NOISE
Sc64chr8_NC_001140	1918	GGTACTGGCGTTA	G	147	8							1	NOISE
Sc64chr4_NC_001136	1525398	TGGT	T	224	0							1	NOISE
Sc64chr4_NC_001136	1525435	T	TG	151	33							1	NOISE
Sc64chr4_NC_001136	1525415	T	TGTG	218	13							1	NOISE
Sc64chr14_NC_001146	6631	CCA	C	133	11							1	NOISE
Sc64chr4_NC_001136	1525377	G	GT	159	6							1	NOISE
Sc64chr14_NC_001146	6652	C	CCA	192	14							1	NOISE
Sc64chr4_NC_001136	1525403	TGG	T	220	14							1	NOISE
Sc64chr14_NC_001146	6636	CA	C	131	38							1	NOISE
Sc64chr4_NC_001136	1525396	TGTG	T	230	19							1	NOISE
Sc64chr8_NC_001140	556967	G	GT	170	42							1	NOISE
Sc64chr8_NC_001140	556919	TG	T	223	21							1	NOISE
Sc64chr12_NC_001144	5709	CCA	CACA,C	132	0							1	NOISE
Sc64chr14_NC_001146	6656	A	AC	178	16							1	NOISE
Sc64chr8_NC_001140	556862	TG	T	221	19							1	NOISE
Sc64chr8_NC_001140	556953	TGG	T	220	14							1	NOISE
Sc64chr14_NC_001146	6646	A	AC	174	8							1	NOISE
Sc64chr8_NC_001140	556875	GGT	G	223	16							1	NOISE
Sc64chr14_NC_001146	6655	CA	C	186	29							1	NOISE
Sc64chr14_NC_001146	6650	ACC	A	180	7							1	NOISE
Sc64chr4_NC_001136	1525385	GG	G	237	10							1	NOISE
Sc64chr14_NC_001146	6668	C	CA	226	6							1	NOISE
Sc64chr8_NC_001140	556876	GT	G	226	21							1	NOISE
Sc64chr4_NC_001136	1525427	G	GT	191	19							1	NOISE
Sc64chr8_NC_001140	556978	GGTGTGT	G	187	7							1	NOISE
Sc64chr8_NC_001140	556909	G	GGT	228	11							1	NOISE
Sc64chr8_NC_001140	556936	GT	G	194	39							1	NOISE
Sc64chr14_NC_001146	6644	CCA	C	176	6							1	NOISE
Sc64chr4_NC_001136	1525460	T	TGTG	166	6							1	NOISE
Sc64chr8_NC_001140	556888	GGT	G	221	13							1	NOISE
Sc64chr8_NC_001140	556920	GGGT	G	224	13							1	NOISE
Sc64chr8_NC_001140	556961	G	GT	199	30							1	NOISE
Sc64chrM_NC_001224	21684	TTA	T	106	12							1	NOISE
Sc64chr14_NC_001146	6629	AC	A	133	15							1	NOISE
Sc64chr14_NC_001146	6617	AC	A	57	7							1	NOISE
Sc64chr14_NC_001146	6675	AC	A	209	17							1	NOISE
Sc64chr4_NC_001136	1525399	G	GGT	222	15							1	NOISE
Sc64chr8_NC_001140	556944	G	GT	229	7							1	NOISE
Sc64chr14_NC_001146	6676	C	CA	205	16							1	NOISE
Sc64chr8_NC_001140	556868	TG	T	228	17							1	NOISE
Sc64chrM_NC_001224	21675	A	AG	118	12							1	NOISE
Sc64chr15_NC_001147	118223	CT	C	163	6							1	NOISE
Sc64chr12_NC_001144	5678	CA	C	124	12							1	NOISE
Sc64chr10_NC_001142	639990	AAC	A	83	7							1	NOISE
Sc64chr4_NC_001136	1525441	GGT	G	172	9							1	NOISE
Sc64chr8_NC_001140	556921	GGTG	G	203	0							1	NOISE
Sc64chr14_NC_001146	6623	AC	A	104	10							1	NOISE
Sc64chr4_NC_001136	1525386	GGT	G	233	9							1	NOISE
Sc64chr4_NC_001136	1525440	TG	T	188	10							1	NOISE
Sc64chr8_NC_001140	556943	TG	T	231	6							1	NOISE
Sc64chr14_NC_001146	6624	C	CA	102	18							1	NOISE
Sc64chr8_NC_001140	556949	T	TG	201	38							1	NOISE
Sc64chr4_NC_001136	1525405	G	GT	227	15							1	NOISE
Sc64chr14_NC_001146	320775	G	A	52	11	L195L	G584A	YNL167C	SKO1	SKO1,ACR1	Basic leucine zipper (bZIP) transcription factor of the ATF FCREB family C forms a complex with Tup1p and Ssn6p to both activate and repress transcription B cytosolic and nuclear protein involved in osmotic and oxidative stress responses	1	NOISE
Sc64chr12_NC_001144	1059677	TA	T	38	5			UPSTREAM:YLR457C	UPSTREAM:NBP1	UPSTREAM:NBP1	UPSTREAM:Spindle pole body (SPB) component C required for the insertion of the duplication plaque into the nuclear membrane during SPB duplication B essential for bipolar spindle formation B component of the Mps2p-Bbp1p complex	1	NOISE
Sc64chr4_NC_001136	432488	A	G	43	13	G53G;P48P	A158G;A143G	YDL010W;YDL011C	GRX6;	GRX6;	Cis-golgi localized monothiol glutaredoxin that binds an iron-sulfur cluster B more similar in activity to dithiol than other monothiol glutaredoxins B involved in the oxidative stress response B functional overlap with GRX7;Dubious open reading frame unlikely to encode a protein C based on available experimental and comparative sequence data B overlaps the uncharacterized ORF YDL010W	1	NOISE
Sc64chr11_NC_001143	297310	A	C	61	10	H294P	A880C	YKL073W	LHS1	LHS1,CER1,SSI1	Molecular chaperone of the endoplasmic reticulum lumen C involved in polypeptide translocation and folding B nucleotide exchange factor for the ER lumenal Hsp70 chaperone Kar2p B regulated by the unfolded protein response pathway	1	NOISE
Sc64chr1_NC_001133	148661	G	A	41	10	V806I	G2415A	YAL001C_mRNA				1	NOISE
Sc64chr13_NC_001145	373744	A	T	102	1	E1527D	A4580T	YMR050C			Retrotransposon TYA Gag and TYB Pol genes B transcribed Ftranslated as one unit B polyprotein is processed to make a nucleocapsid-like protein (Gag) C reverse transcriptase (RT) C protease (PR) C and integrase (IN) B similar to retroviral genes	1	NOISE
Sc64chr15_NC_001147	16020	A	C	47	20			UPSTREAM:YOL159C-A			UPSTREAM:Putative protein of unknown function B identified by sequence comparison with hemiascomycetous yeast species	1	NOISE
Sc64chr14_NC_001146	395443	T	G	48	16	G253G	T758G	YNL123W	NMA111	NMA111,YNM3	Serine protease and general molecular chaperone B involved in response to heat stress and promotion of apoptosis B may contribute to lipid homeostasis B sequence similarity to the mammalian Omi FHtrA2 family of serine proteases	1	NOISE
Sc64chr8_NC_001140	52664	T	G	78	26	G518G	T1553G	YHL027W	RIM101	RIM101,RIM1	Transcriptional repressor involved in response to pH and in cell wall construction B required for alkaline pH-stimulated haploid invasive growth and sporulation B activated by proteolytic processing B similar to A. nidulans PacC	1	NOISE
Sc64chr5_NC_001137	94781	T	G	58	16	F39L;G46G	T116G;T137G	YEL030C-A;YEL030W	;ECM10	;ECM10,SSC3	Identified by gene-trapping C microarray-based expression analysis C and genome-wide homology searching;Heat shock protein of the Hsp70 family C localized in mitochondrial nucleoids C plays a role in protein translocation C interacts with Mge1p in an ATP-dependent manner B overexpression induces extensive mitochondrial DNA aggregations	1	NOISE
Sc64chr13_NC_001145	870442	G	T	50	10	K728N	G2183T	YMR302C	YME2	YME2,PRP12,RNA12	Integral inner mitochondrial membrane protein with a role in maintaining mitochondrial nucleoid structure and number B mutants exhibit an increased rate of mitochondrial DNA escape B shows some sequence similarity to exonucleases	1	NOISE
Sc64chr10_NC_001142	698789	A	C	90	16	D609A	A1825C	YJR143C	PMT4	PMT4	Protein O-mannosyltransferase C transfers mannose residues from dolichyl phosphate-D-mannose to protein serine Fthreonine residues B appears to form homodimers in vivo and does not complex with other Pmt proteins B target for new antifungals	1	NOISE
Sc64chr2_NC_001134	66362	A	C	77	20	L829F	A2486C	YBL085W	BOI1	BOI1,BOB1,GIN7	Protein implicated in polar growth C functionally redundant with Boi2p B interacts with bud-emergence protein Bem1p B contains an SH3 (src homology ) domain and a PH (pleckstrin homology) domain	1	NOISE
Sc64chr7_NC_001139	165379	A	C	48	12			UPSTREAM:YGL179C	UPSTREAM:TOS3	UPSTREAM:TOS3	UPSTREAM:Protein kinase C related to and functionally redundant with Elm1p and Sak1p for the phosphorylation and activation of Snf1p B functionally orthologous to LKB1 C a mammalian kinase associated with Peutz-Jeghers cancer-susceptibility syndrome	1	NOISE
Sc64chr7_NC_001139	978939	C	T	73	16	G127G	C380T	YGR244C	LSC2	LSC2	Beta subunit of succinyl-CoA ligase C which is a mitochondrial enzyme of the TCA cycle that catalyzes the nucleotide-dependent conversion of succinyl-CoA to succinate	1	NOISE
Sc64chr12_NC_001144	412670	C	A	58	17			UPSTREAM:YLR135W	UPSTREAM:SLX4	UPSTREAM:SLX4	UPSTREAM:Endonuclease involved in processing DNA during recombination and repair B cleaves branched structures in a complex with Slx1p B involved in Rad1p FRad10p-dependent removal of '-nonhomologous tails during DSBR via single-strand annealing	1	NOISE
Sc64chr13_NC_001145	369972	T	G	66	17	S182R	T545G	YMR049C	ERB1	ERB1	Constituent of S pre-ribosomal particles C forms a complex with Nop7p and Ytm1p that is required for maturation of the large ribosomal subunit B required for maturation of the S and .8S ribosomal RNAs B homologous to mammalian Bop1	1	NOISE
Sc64chr7_NC_001139	219825	G	A	39	9	E768K	G2301A	YGL151W	NUT1	NUT1,MED5	Component of the RNA polymerase II mediator complex C which is required for transcriptional activation and also has a role in basal transcription	1	NOISE
Sc64chr9_NC_001141	267870	TA	T	61	7			UPSTREAM:YIL047C	UPSTREAM:SYG1	UPSTREAM:SYG1	UPSTREAM:Plasma membrane protein of unknown function B truncation and overexpression suppresses lethality of G-alpha protein deficiency	1	NOISE
Sc64chr7_NC_001139	260140	T	C	63	11	S812P	T2433C	YGL133W	ITC1	ITC1	Subunit of the ATP-dependent Isw2p-Itc1p chromatin remodeling complex C required for repression of a-specific genes C repression of early meiotic genes during mitotic growth C and repression of INO1 B similar to mammalian Acf1p C the regulatory subunit of the mammalian ATP-utilizing chromatin assembly and modifying factor (ACF) complex	1	NOISE
Sc64chr5_NC_001137	226378	T	G	51	12	F164V	T489G	YER037W	PHM8	PHM8	Lysophosphatidic acid (LPA) phosphatase involved in LPA hydrolysis in response to phosphate starvation B phosphatase activity is soluble and Mg2 B dependent B expression is induced by low phosphate levels and by inactivation of Pho85p	1	NOISE
Sc64chr12_NC_001144	481167	T	A	168	1	S145S;S145S	T434A;T434A	YLR157C-A;YLR157C-B	;	;	Retrotransposon TYA Gag gene co-transcribed with TYB Pol B translated as TYA or TYA-TYB polyprotein B Gag is a nucleocapsid protein that is the structural constituent of virus-like particles (VLPs) B similar to retroviral Gag;Retrotransposon TYA Gag and TYB Pol genes B transcribed Ftranslated as one unit B polyprotein is processed to make a nucleocapsid-like protein (Gag) C reverse transcriptase …	1	NOISE
Sc64chr14_NC_001146	148401	T	G	83	18	F64V	T189G	YNL262W	POL2	POL2,DUN2	Catalytic subunit of DNA polymerase (II) epsilon C a chromosomal DNA replication polymerase that exhibits processivity and proofreading exonuclease activity B also involved in DNA synthesis during DNA repair B interacts extensively with Mrc1p	1	NOISE
Sc64chr15_NC_001147	96066	A	C	55	16	E99A	A295C	YOL119C	MCH4	MCH4	Protein with similarity to mammalian monocarboxylate permeases C which are involved in transport of monocarboxylic acids across the plasma membrane B mutant is not deficient in monocarboxylate transport	1	NOISE
Sc64chrM_NC_001224	47954	G	A	20	10			UPSTREAM:Q0140	UPSTREAM:VAR1	UPSTREAM:VAR1,VARI	UPSTREAM:Mitochondrial ribosomal protein of the small subunit C mitochondrially-encoded B polymorphic in different strains due to variation in number of AAT (asparagine) codons B translated near the mitochondrial inner membrane	1	NOISE
Sc64chr15_NC_001147	84	A	AC	197	32			UPSTREAM:YOL166W-A			UPSTREAM:Identified by gene-trapping C microarray-based expression analysis C and genome-wide homology searching	1	NOISE
Sc64chr16_NC_001148	326057	A	C	44	15	I70L	A207C	YPL119C	DBP1	DBP1,LPH8	Putative ATP-dependent RNA helicase of the DEAD-box protein family B mutants show reduced stability of the S ribosomal subunit scanning through ' untranslated regions of mRNAs	1	NOISE
Sc64chr15_NC_001147	554479	G	T	67	23	R31I	G91T	YOR123C	LEO1	LEO1	Component of the Paf1 complex C which associates with RNA polymerase II and is involved in histone methylation B plays a role in regulating Ty1 transposition	1	NOISE
Sc64chr14_NC_001146	243796	T	C	49	13	F703S	T2107C	YNL216W	RAP1	RAP1,GRF1,TBA1,TUF1	DNA-binding protein involved in either activation or repression of transcription C depending on binding site context B also binds telomere sequences and plays a role in telomeric position effect (silencing) and telomere structure	1	NOISE
Sc64chr12_NC_001144	36023	T	G	61	21	D113E	T338G	YLL052C	AQY2	AQY2	Water channel that mediates the transport of water across cell membranes C only expressed in proliferating cells C controlled by osmotic signals C may be involved in freeze tolerance B disrupted by a stop codon in many S. cerevisiae strains	1	NOISE
Sc64chr13_NC_001145	831498	T	G	28	7			UPSTREAM:YMR280C	UPSTREAM:CAT8	UPSTREAM:CAT8,DIL1,MSP8	UPSTREAM:Zinc cluster transcriptional activator necessary for derepression of a variety of genes under non-fermentative growth conditions C active after diauxic shift C binds carbon source responsive elements	1	NOISE
Sc64chr16_NC_001148	575156	CAT	C	51	5			UPSTREAM:YPR009W	UPSTREAM:SUT2	UPSTREAM:SUT2	UPSTREAM:Putative transcription factor B multicopy suppressor of mutations that cause low activity of the cAMP Fprotein kinase A pathway B highly similar to Sut1p	1	NOISE
Sc64chr2_NC_001134	307636	T	G	43	11			UPSTREAM:YBR035C	UPSTREAM:PDX3	UPSTREAM:PDX3	UPSTREAM:Pyridoxine (pyridoxamine) phosphate oxidase C has homologs in E. coli and Myxococcus xanthus B transcription is under the general control of nitrogen metabolism	1	NOISE
Sc64chr2_NC_001134	776023	T	G	46	19	F442V	T1323G	YBR286W	APE3	APE3,APY1	Vacuolar aminopeptidase Y C processed to mature form by Prb1p	1	NOISE
Sc64chr12_NC_001144	346860	A	C	57	16	K92N	A275C	YLR104W	LCL2	LCL2	Putative protein of unknown function B mutant is deficient in amounts of cell wall mannosylphosphate and has long chronological lifespan B genetic interactions suggest a role in ER-associated protein degradation (ERAD)	1	NOISE
Sc64chr14_NC_001146	227577	T	G	58	20	F70V	T207G	YNL223W	ATG4	ATG4,APG4,AUT2	Conserved cysteine protease required for autophagy B cleaves Atg8p to a form required for autophagosome and Cvt vesicle generation	1	NOISE
Sc64chr3_NC_001135	262038	T	G	68	12	S139A	T414G	YCR084C	TUP1	TUP1,AAR1,AER2,AMM1,CRT4,CYC9,FLK1,ROX4,SFL2,UMR7	General repressor of transcription C forms complex with Cyc8p C involved in the establishment of repressive chromatin structure through interactions with histones H3 and H4 C appears to enhance expression of some genes	1	NOISE
Sc64chr12_NC_001144	470643	G	T	126	1			UPSTREAM:YLR155C	UPSTREAM:ASP3-1	UPSTREAM:ASP3-1,ASP3	UPSTREAM:Cell-wall L-asparaginase II involved in asparagine catabolism B expression induced during nitrogen starvation B ORF contains a short non-coding RNA that enhances expression of full-length gene B reference strain S288C has four copies of ASP3	1	NOISE
Sc64chr2_NC_001134	590213	T	G	51	15	V158G	T472G	YBR180W	DTR1	DTR1	Putative dityrosine transporter C required for spore wall synthesis B expressed during sporulation B member of the major facilitator superfamily (DHA1 family) of multidrug resistance transporters	1	NOISE
Sc64chr15_NC_001147	738552	T	G	35	9			UPSTREAM:YOR209C	UPSTREAM:NPT1	UPSTREAM:NPT1	UPSTREAM:Nicotinate phosphoribosyltransferase C acts in the salvage pathway of NAD B biosynthesis B required for silencing at rDNA and telomeres and has a role in silencing at mating-type loci B localized to the nucleus	1	NOISE
Sc64chr9_NC_001141	142083	A	C	42	9			UPSTREAM:YIL117C	UPSTREAM:PRM5	UPSTREAM:PRM5	UPSTREAM:Pheromone-regulated protein C predicted to have transmembrane segment B induced during cell integrity signaling	1	NOISE
Sc64chr4_NC_001136	859313	T	G	42	10			UPSTREAM:YDR205W	UPSTREAM:MSC2	UPSTREAM:MSC2	UPSTREAM:Member of the cation diffusion facilitator family C localizes to the endoplasmic reticulum and nucleus B mutations affect the cellular distribution of zinc and also confer defects in meiotic recombination between homologous chromatids	1	NOISE
Sc64chr4_NC_001136	755005	C	T	48	9	T21I	C61T	YDR148C	KGD2	KGD2	Dihydrolipoyl transsuccinylase C component of the mitochondrial alpha-ketoglutarate dehydrogenase complex C which catalyzes the oxidative decarboxylation of alpha-ketoglutarate to succinyl-CoA in the TCA cycle B phosphorylated	1	NOISE
Sc64chr10_NC_001142	8	A	C	54	17			UPSTREAM:YJL225W-A			UPSTREAM:Dubious open reading frame unlikely to encode a protein C based on available experimental and comparative sequence data B completely overlaps the uncharacterized gene YJL225C	1	NOISE
Sc64chr10_NC_001142	297314	T	G	36	17	G690G	T2069G	YJL076W	NET1	NET1,CFI1,ESC5,SRM8	Core subunit of the RENT complex C which is a complex involved in nucleolar silencing and telophase exit B stimulates transcription by RNA polymerase I and regulates nucleolar structure	1	NOISE
Sc64chr14_NC_001146	517851	A	C	23	10			UPSTREAM:YNL058C			UPSTREAM:Putative protein of unknown function B green fluorescent protein (GFP)-fusion protein localizes to the vacuole B YNL058C is not an essential gene	1	NOISE
Sc64chr12_NC_001144	1070488	T	C	192	2	F1134F;*128Q	T3401C;T381C	YLR466W;YLR466C-A	YRF1-4;	YRF1-4,YRF1;	Helicase encoded by the Y' element of subtelomeric regions C highly expressed in the mutants lacking the telomerase component TLC1 B potentially phosphorylated by Cdc28p;Dubious open reading frame unlikely to encode a protein C based on available experimental and comparative sequence data B partially overlaps the verified ORF YRF1-4 FYLR466W	1	NOISE
Sc64chr16_NC_001148	244166	T	C	36	10			UPSTREAM:YPL162C			UPSTREAM:Putative protein of unknown function B green fluorescent protein (GFP)-fusion protein localizes to the membrane of vacuole with cell cycle-correlated morphology	1	NOISE
Sc64chr12_NC_001144	943346	G	A	120	2	S621S	G1862A	YLR410W-B			Retrotransposon TYA Gag and TYB Pol genes B transcribed Ftranslated as one unit B polyprotein is processed to make a nucleocapsid-like protein (Gag) C reverse transcriptase (RT) C protease (PR) C and integrase (IN) B similar to retroviral genes	1	NOISE
Sc64chr7_NC_001139	108712	T	G	85	18	C185W	T554G	YGL205W	POX1	POX1,FOX1	Fatty-acyl coenzyme A oxidase C involved in the fatty acid beta-oxidation pathway B localized to the peroxisomal matrix	1	NOISE
Sc64chr7_NC_001139	299298	A	C	34	13	D144A	A430C	YGL112C	TAF6	TAF6,TAF60	Subunit (60 kDa) of TFIID and SAGA complexes C involved in transcription initiation of RNA polymerase II and in chromatin modification C similar to histone H4	1	NOISE
Sc64chr9_NC_001141	13443	T	A	130	1	L651Q	T1951A	YIL173W	VTH1	VTH1	Putative membrane glycoprotein with strong similarity to Vth2p and Pep1p FVps10p C may be involved in vacuolar protein sorting	1	NOISE
Sc64chr4_NC_001136	533614	G	A	175	1	S323S	G968A	YDR039C	ENA2	ENA2	P-type ATPase sodium pump C involved in Na B efflux to allow salt tolerance B likely not involved in Li B efflux	1	NOISE
Sc64chr16_NC_001148	1790	G	A	131	37	S1357N;S122N	G4069A;G364A	YPL283C_mRNA;YPL283W-A	;	;	;Identified by gene-trapping C microarray-based expression analysis C and genome-wide homology searching	1	NOISE
Sc64chr5_NC_001137	14724	CA	C	29	6			UPSTREAM:YEL071W	UPSTREAM:DLD3	UPSTREAM:DLD3	UPSTREAM:D-lactate dehydrogenase C part of the retrograde regulon which consists of genes whose expression is stimulated by damage to mitochondria and reduced in cells grown with glutamate as the sole nitrogen source C located in the cytoplasm	1	NOISE
Sc64chr7_NC_001139	512390	C	G	57	20	G282G	C845G	YGR010W	NMA2	NMA2	Nicotinic acid mononucleotide adenylyltransferase C involved in de novo and salvage synthesis of NAD( B)	1	NOISE
Sc64chr4_NC_001136	636823	T	C	35	5			UPSTREAM:YDR095C			UPSTREAM:Dubious open reading frame unlikely to encode a functional protein C based on available experimental and comparative sequence data	1	NOISE
Sc64chr2_NC_001134	636066	T	G	75	18	G307G	T920G	YBR207W	FTH1	FTH1	Putative high affinity iron transporter involved in transport of intravacuolar stores of iron B forms complex with Fet5p B expression is regulated by iron B proposed to play indirect role in endocytosis	1	NOISE
Sc64chr2_NC_001134	299455	G	T	87	16	L388F	G1163T	YBR030W	RKM3	RKM3	Ribosomal lysine methyltransferase specific for monomethylation of Rpl42ap and Rpl42bp (lysine ) B nuclear SET domain containing protein	1	NOISE
Sc64chr4_NC_001136	1053933	A	C	49	9	I239L	A714C	YDR295C	HDA2	HDA2,PLO2	Subunit of a possibly tetrameric trichostatin A-sensitive class II histone deacetylase complex containing an Hda1p homodimer and an Hda2p-Hda3p heterodimer B involved in telomere maintenance	1	NOISE
Sc64chr3_NC_001135	40386	T	G	59	16	A113A	T338G	YCL049C			Protein of unknown function B localizes to membrane fraction B YCL049C is not an essential gene	1	NOISE
Sc64chr14_NC_001146	107294	GA	G	49	6			UPSTREAM:YNL282W	UPSTREAM:POP3	UPSTREAM:POP3	UPSTREAM:Subunit of both RNase MRP C which cleaves pre-rRNA C and nuclear RNase P C which cleaves tRNA precursors to generate mature ' ends	1	NOISE
Sc64chr16_NC_001148	263981	T	G	60	16	I71S	T211G	YPL153C	RAD53	RAD53,LSD1,MEC2,SPK1	Protein kinase C required for cell-cycle arrest in response to DNA damage B activated by trans autophosphorylation when interacting with hyperphosphorylated Rad9p B also interacts with ARS1 and plays a role in initiation of DNA replication	1	NOISE
Sc64chr9_NC_001141	290193	GA	G	38	5			UPSTREAM:YIL034C	UPSTREAM:CAP2	UPSTREAM:CAP2	UPSTREAM:Beta subunit of the capping protein (CP) heterodimer (Cap1p and Cap2p) which binds to the barbed ends of actin filaments preventing further polymerization B localized predominantly to cortical actin patches	1	NOISE
Sc64chr16_NC_001148	124297	G	T	71	28	C844F	G2530T	YPL226W	NEW1	NEW1	ATP binding cassette protein that cosediments with polysomes and is required for biogenesis of the small ribosomal subunit B Asn FGln-rich rich region supports BNU B D prion formation and susceptibility to BPSI B D prion induction	1	NOISE
Sc64chr14_NC_001146	4296	G	T	65	2	S552I	G1654T	YNL339C_mRNA				1	NOISE
Sc64chr16_NC_001148	589896	CT	C	62	11			UPSTREAM:YPR014C			UPSTREAM:Dubious open reading frame unlikely to encode a protein C based on available experimental and comparative sequence data B YPR014C is not an essential gene	1	NOISE
Sc64chr15_NC_001147	349580	GA	G	74	10			UPSTREAM:YOR011W	UPSTREAM:AUS1	UPSTREAM:AUS1	UPSTREAM:Plasma membrane sterol transporter of the ATP-binding cassette family B required C along with Pdr11p C for uptake of exogenous sterols and their incorporation into the plasma membrane B activity is stimulated by phosphatidylserine B sterol uptake is required for anaerobic growth because sterol biosynthesis requires oxygen	1	NOISE
Sc64chr2_NC_001134	717873	A	G	46	12	N41S	A121G	YBR249C	ARO4	ARO4	3-deoxy-D-arabino-heptulosonate-7-phosphate (DAHP) synthase C catalyzes the first step in aromatic amino acid biosynthesis and is feedback-inhibited by tyrosine or high concentrations of phenylalanine or tryptophan	1	NOISE
Sc64chr7_NC_001139	397834	GA	G	20	7			UPSTREAM:YGL056C	UPSTREAM:SDS23	UPSTREAM:SDS23	UPSTREAM:One of two S. cerevisiae homologs (Sds23p and Sds24p) of the S. pombe Sds23 protein C which is implicated in APC Fcyclosome regulation B involved in cell separation during budding	1	NOISE
Sc64chr4_NC_001136	1154939	C	A	69	2	I330I	C989A	YDR342C	HXT7	HXT7	High-affinity glucose transporter of the major facilitator superfamily C nearly identical to Hxt6p C expressed at high basal levels relative to other HXTs C expression repressed by high glucose levels	1	NOISE
Sc64chr16_NC_001148	844740	A	C	148	15	H11P;H11P	A31C;A31C	YPR158W-A;YPR158W-B	;	;	Retrotransposon TYA Gag gene co-transcribed with TYB Pol B translated as TYA or TYA-TYB polyprotein B Gag is a nucleocapsid protein that is the structural constituent of virus-like particles (VLPs) B similar to retroviral Gag;Retrotransposon TYA Gag and TYB Pol genes B transcribed Ftranslated as one unit B polyprotein is processed to make a nucleocapsid-like protein (Gag) C reverse transcriptase …	1	NOISE
Sc64chr7_NC_001139	388522	T	G	47	17	G1109G	T3326G	YGL062W	PYC1	PYC1	Pyruvate carboxylase isoform C cytoplasmic enzyme that converts pyruvate to oxaloacetate B highly similar to isoform Pyc2p but differentially regulated B mutations in the human homolog are associated with lactic acidosis	1	NOISE
Sc64chr5_NC_001137	277774	T	G	58	22	G401G	T1202G	YER060W-A	FCY22	FCY22	Putative purine-cytosine permease C very similar to Fcy2p but cannot substitute for its function	1	NOISE
Sc64chr7_NC_001139	816574	A	C	96	12	K1612N	A4835C	YGR161W-B			Retrotransposon TYA Gag and TYB Pol genes B transcribed Ftranslated as one unit B polyprotein is processed to make a nucleocapsid-like protein (Gag) C reverse transcriptase (RT) C protease (PR) C and integrase (IN) B similar to retroviral genes	1	NOISE
Sc64chr11_NC_001143	16229	T	A	13	4			UPSTREAM:YKL220C	UPSTREAM:FRE2	UPSTREAM:FRE2	UPSTREAM:Ferric reductase and cupric reductase C reduces siderophore-bound iron and oxidized copper prior to uptake by transporters B expression induced by low iron levels but not by low copper levels	1	NOISE
Sc64chr7_NC_001139	821909	A	T	97	1	K369N;K369N	A1106T;A1106T	YGR161C-C;YGR161C-D	;	;	Retrotransposon TYA Gag gene co-transcribed with TYB Pol B translated as TYA or TYA-TYB polyprotein B Gag is a nucleocapsid protein that is the structural constituent of virus-like particles (VLPs) B similar to retroviral Gag;Retrotransposon TYA Gag and TYB Pol genes B transcribed Ftranslated as one unit B polyprotein is processed to make a nucleocapsid-like protein (Gag) C reverse transcriptase …	1	NOISE
Sc64chr12_NC_001144	455703	A	C	248	2			UPSTREAM:YLR154W-F			UPSTREAM:Dubious open reading frame unlikely to encode a protein B encoded within the the S rRNA gene on the opposite strand	1	NOISE
Sc64chr2_NC_001134	571328	CA	C	26	5			UPSTREAM:YBR166C	UPSTREAM:TYR1	UPSTREAM:TYR1	UPSTREAM:Prephenate dehydrogenase involved in tyrosine biosynthesis C expression is dependent on phenylalanine levels	1	NOISE
Sc64chr16_NC_001148	50337	A	C	37	11	L345F	A1034C	YPL260W			Putative substrate of cAMP-dependent protein kinase (PKA) B green fluorescent protein (GFP)-fusion protein localizes to the cytoplasm and nucleus B YPL260W is not an essential gene	1	NOISE
Sc64chr13_NC_001145	411407	C	G	45	11			UPSTREAM:YMR071C	UPSTREAM:TVP18	UPSTREAM:TVP18	UPSTREAM:Integral membrane protein localized to late Golgi vesicles along with the v-SNARE Tlg2p B may interact with ribosomes C based on co-purification experiments	1	NOISE
Sc64chr8_NC_001140	557897	G	T	31	2			UPSTREAM:YHR218W_mRNA				1	NOISE
Sc64chr14_NC_001146	498832	A	C	47	14			UPSTREAM:YNL068C	UPSTREAM:FKH2	UPSTREAM:FKH2	UPSTREAM:Forkhead family transcription factor with a major role in the expression of G2 FM phase genes B positively regulates transcriptional elongation B negative role in chromatin silencing at HML and HMR B substrate of the Cdc28p FClb5p kinase	1	NOISE
Sc64chr8_NC_001140	214217	T	G	22	6	I11M	T32G	YHR054C			Putative protein of unknown function	1	NOISE
Sc64chr15_NC_001147	950637	A	C	53	8	T289P	A864C	YOR336W	KRE5	KRE5	Protein required for beta-1 C6 glucan biosynthesis B mutations result in aberrant morphology and severe growth defects	1	NOISE
Sc64chr13_NC_001145	173816	A	C	43	20	G226G	A677C	YML050W	AIM32	AIM32	Putative protein of unknown function B null mutant is viable and displays elevated frequency of mitochondrial genome loss	1	NOISE
Sc64chr4_NC_001136	668631	G	A	23	8			UPSTREAM:YDR105C	UPSTREAM:TMS1	UPSTREAM:TMS1	UPSTREAM:Vacuolar membrane protein of unknown function that is conserved in mammals B predicted to contain eleven transmembrane helices B interacts with Pdr5p C a protein involved in multidrug resistance	1	NOISE
Sc64chr4_NC_001136	688062	C	CTT	17	8			UPSTREAM:YDR119W	UPSTREAM:VBA4	UPSTREAM:VBA4	UPSTREAM:Protein of unknown function with proposed role as a basic amino acid permease based on phylogeny B GFP-fusion protein localizes to vacuolar membrane B physical interaction with Atg27p suggests a possible role in autophagy B non-essential gene	1	NOISE
Sc64chr12_NC_001144	482203	C	A	182	2			UPSTREAM:YLR157C-C			UPSTREAM:Putative protein of unknown function identified by fungal homology comparisons and RT-PCR B this ORF partially overlaps RND5-4	1	NOISE
Sc64chr7_NC_001139	27002	A	C	63	21	G161G	A482C	YGL252C	RTG2	RTG2	Sensor of mitochondrial dysfunction B regulates the subcellular location of Rtg1p and Rtg3p C transcriptional activators of the retrograde (RTG) and TOR pathways B Rtg2p is inhibited by the phosphorylated form of Mks1p	1	NOISE
Sc64chr4_NC_001136	917564	A	C	33	11			UPSTREAM:YDR227W	UPSTREAM:SIR4	UPSTREAM:SIR4,ASD1,STE9,UTH2	UPSTREAM:Silent information regulator that C together with SIR2 and SIR3 C is involved in assembly of silent chromatin domains at telomeres and the silent mating-type loci B potentially phosphorylated by Cdc28p B some alleles of SIR4 prolong lifespan	1	NOISE
Sc64chr16_NC_001148	437069	A	C	102	11			UPSTREAM:YPL064C	UPSTREAM:CWC27	UPSTREAM:CWC27	UPSTREAM:Component of a complex containing Cef1p C putatively involved in pre-mRNA splicing B has similarity to S. pombe Cwf27p	1	NOISE
Sc64chr13_NC_001145	771505	T	G	77	16	C235W	T704G	YMR250W	GAD1	GAD1	Glutamate decarboxylase C converts glutamate into gamma-aminobutyric acid (GABA) during glutamate catabolism B involved in response to oxidative stress	1	NOISE
Sc64chr11_NC_001143	509844	C	T	54	15	Q264*	C789T	YKR036C	CAF4	CAF4	WD40 repeat-containing protein associated with the CCR4-NOT complex C interacts in a Ccr4p-dependent manner with Ssn2p B also interacts with Fis1p C Mdv1p and Dnm1p and plays a role in mitochondrial fission	1	NOISE
Sc64chr7_NC_001139	1061968	T	G	50	15	S396A	T1185G	YGR285C	ZUO1	ZUO1	Ribosome-associated chaperone C functions in ribosome biogenesis and C in partnership with Ssz1p and SSb1 F2 C as a chaperone for nascent polypeptide chains B contains a DnaJ domain and functions as a J-protein partner for Ssb1p and Ssb2p	1	NOISE
Sc64chr15_NC_001147	708878	T	C	83	16	T285T;T285T	T854C;T854C	YOR192C-B;YOR192C-A	;	;	Retrotransposon TYA Gag and TYB Pol genes B transcribed Ftranslated as one unit B polyprotein is processed to make a nucleocapsid-like protein (Gag) C reverse transcriptase (RT) C protease (PR) C and integrase (IN) B similar to retroviral genes;Retrotransposon TYA Gag gene co-transcribed with TYB Pol B translated as TYA or TYA-TYB polyprotein B Gag is a nucleocapsid protein that is the structural…	1	NOISE
Sc64chr11_NC_001143	415669	T	G	48	19	P415P	T1244G	YKL014C	URB1	URB1,NPA1	Nucleolar protein required for the normal accumulation of S and .8S rRNAs C associated with the SA2 pre-ribosomal particle B proposed to be involved in the biogenesis of the S ribosomal subunit	1	NOISE
Sc64chr8_NC_001140	202147	T	G	52	13			UPSTREAM:YHR047C	UPSTREAM:AAP1	UPSTREAM:AAP1,AAP1'	UPSTREAM:Arginine Falanine aminopeptidase C overproduction stimulates glycogen accumulation	1	NOISE
Sc64chr11_NC_001143	217430	T	G	52	22	G29G	T86G	YKL120W	OAC1	OAC1	Mitochondrial inner membrane transporter C transports oxaloacetate C sulfate C thiosulfate C and isopropylmalate B member of the mitochondrial carrier family	1	NOISE
Sc64chr5_NC_001137	394063	T	G	36	10			UPSTREAM:YER114C	UPSTREAM:BOI2	UPSTREAM:BOI2,BEB1	UPSTREAM:Protein implicated in polar growth C functionally redundant with Boi1p B interacts with bud-emergence protein Bem1p B contains an SH3 (src homology ) domain and a PH (pleckstrin homology) domain	1	NOISE
Sc64chr4_NC_001136	126537	C	T	24	12			UPSTREAM:YDL185W	UPSTREAM:VMA1	UPSTREAM:VMA1,CLS8,TFP1	UPSTREAM:Subunit A of the eight-subunit V1 peripheral membrane domain of the vacuolar H B-ATPase B protein precursor undergoes self-catalyzed splicing to yield the extein Tfp1p and the intein Vde (PI-SceI) C which is a site-specific endonuclease	1	NOISE
Sc64chr6_NC_001138	174041	A	G	38	11			UPSTREAM:YFR014C	UPSTREAM:CMK1	UPSTREAM:CMK1	UPSTREAM:Calmodulin-dependent protein kinase B may play a role in stress response C many CA B B Fcalmodulan dependent phosphorylation substrates demonstrated in vitro C amino acid sequence similar to Cmk2p and mammalian Cam Kinase II	1	NOISE
Sc64chr4_NC_001136	985467	C	T	143	2	S1335S	C4004T	YDR261W-B			Retrotransposon TYA Gag and TYB Pol genes B transcribed Ftranslated as one unit B polyprotein is processed to make a nucleocapsid-like protein (Gag) C reverse transcriptase (RT) C protease (PR) C and integrase (IN) B similar to retroviral genes	1	NOISE
Sc64chr9_NC_001141	283703	A	C	35	11	I433L	A1296C	YIL037C	PRM2	PRM2	Pheromone-regulated protein C predicted to have transmembrane segments and a coiled coil domain B regulated by Ste12p B required for efficient nuclear fusion	1	NOISE
Sc64chr3_NC_001135	86015	C	G	97	4	A305G;A305G	C913G;C913G	YCL019W;YCL020W	;	;	Retrotransposon TYA Gag and TYB Pol genes B transcribed Ftranslated as one unit B polyprotein is processed to make a nucleocapsid-like protein (Gag) C reverse transcriptase (RT) C protease (PR) C and integrase (IN) B similar to retroviral genes;Retrotransposon TYA Gag gene co-transcribed with TYB Pol B translated as TYA or TYA-TYB polyprotein B Gag is a nucleocapsid protein that is the structural…	1	NOISE
Sc64chr4_NC_001136	12954	A	G	80	2	*136*	A406G	YDL245C	HXT15	HXT15	Protein of unknown function with similarity to hexose transporter family members C expression is induced by low levels of glucose and repressed by high levels of glucose	1	NOISE
Sc64chr11_NC_001143	363443	T	G	51	13	G274G	T821G	YKL039W	PTM1	PTM1	Protein of unknown function C copurifies with late Golgi vesicles containing the v-SNARE Tlg2p	1	NOISE
Sc64chr12_NC_001144	490487	T	C	65	17	S28P	T81C	YLR162W-A	RRT15	RRT15	Putative protein of unknown function identified by fungal homology comparisons and RT-PCR B identified in a screen for mutants with decreased levels of rDNA transcription	1	NOISE
Sc64chr9_NC_001141	286595	C	A	46	9	N310K	C929A	YIL036W	CST6	CST6,ACA2,SHF1	Basic leucine zipper (bZIP) transcription factor of the ATF FCREB family C proposed to be a regulator of oleate responsive genes B involved in utilization of non-optimal carbon sources and chromosome stability	1	NOISE
Sc64chr14_NC_001146	690071	AT	A	39	8			UPSTREAM:YNR034W	UPSTREAM:SOL1	UPSTREAM:SOL1	UPSTREAM:Protein with a possible role in tRNA export B shows similarity to -phosphogluconolactonase non-catalytic domains but does not exhibit this enzymatic activity B homologous to Sol2p C Sol3p C and Sol4p	1	NOISE
Sc64chr3_NC_001135	225442	C	G	43	9			UPSTREAM:YCR061W		UPSTREAM:YCR062W	UPSTREAM:Protein of unknown function B green fluorescent protein (GFP)-fusion protein localizes to the cytoplasm in a punctate pattern B induced by treatment with -methoxypsoralen and UVA irradiation	1	NOISE
Sc64chr4_NC_001136	1091119	G	T	57	15	E465*	G1392T	YDR314C	RAD34	RAD34	Protein involved in nucleotide excision repair (NER) B homologous to RAD4	1	NOISE
Sc64chr12_NC_001144	598630	A	T	56	2	K1731M	A5191T	YLR227W-B			Retrotransposon TYA Gag and TYB Pol genes B transcribed Ftranslated as one unit B polyprotein is processed to make a nucleocapsid-like protein (Gag) C reverse transcriptase (RT) C protease (PR) C and integrase (IN) B similar to retroviral genes	1	NOISE
Sc64chr3_NC_001135	200019	T	G	56	1	L54V	T159G	YCR039C	MATALPHA2	MATALPHA2,ALPHA2	Homeobox-domain protein that C with Mcm1p C represses a-specific genes in haploids B acts with A1p to repress transcription of haploid-specific genes in diploids B one of two genes encoded by the MATalpha mating type cassette	1	NOISE
Sc64chr10_NC_001142	733499	G	T	90	2	D354Y	G1059T	YJR158W	HXT16	HXT16	Protein of unknown function with similarity to hexose transporter family members C expression is repressed by high levels of glucose	1	NOISE
Sc64chr16_NC_001148	503409	G	A	18	7			UPSTREAM:YPL024W	UPSTREAM:RMI1	UPSTREAM:RMI1,NCE4	UPSTREAM:Subunit of the RecQ (Sgs1p) - Topo III (Top3p) complex B stimulates superhelical relaxing and ssDNA binding activities of Top3p B involved in response to DNA damage B null mutants display increased rates of recombination and delayed S phase	1	NOISE
Sc64chr16_NC_001148	806936	A	C	167	1	P1111P	A3332C	YPR137C-B			Retrotransposon TYA Gag and TYB Pol genes B transcribed Ftranslated as one unit B polyprotein is processed to make a nucleocapsid-like protein (Gag) C reverse transcriptase (RT) C protease (PR) C and integrase (IN) B similar to retroviral genes	1	NOISE
Sc64chr1_NC_001133	126880	C	CTT	37	7			UPSTREAM:YAL016C-A			UPSTREAM:Dubious open reading frame unlikely to encode a protein C based on available experimental and comparative sequence data	1	NOISE
Sc64chr4_NC_001136	1478235	A	C	57	19	T333P	A996C	YDR517W	GRH1	GRH1	Acetylated C cis-golgi localized protein involved in ER to Golgi transport B homolog of human GRASP65 B forms a complex with the coiled-coil protein Bug1p B mutants are compromised for the fusion of ER-derived vesicles with Golgi membranes	1	NOISE
Sc64chr16_NC_001148	853335	T	C	210	4	S974S	T2921C	YPR158C-D			Retrotransposon TYA Gag and TYB Pol genes B transcribed Ftranslated as one unit B polyprotein is processed to make a nucleocapsid-like protein (Gag) C reverse transcriptase (RT) C protease (PR) C and integrase (IN) B similar to retroviral genes	1	NOISE
Sc64chr11_NC_001143	82979	T	G	51	11	G11G	T32G	YKL190W_mRNA				1	NOISE
Sc64chr15_NC_001147	338146	C	A	69	16	S159Y	C475A	YOR006C	TSR3	TSR3	Protein required for correct processing of the S pre-rRNA at site D to generate mature S rRNA B green fluorescent protein (GFP)-fusion protein localizes to both the cytoplasm and the nucleus	1	NOISE
Sc64chr4_NC_001136	375694	G	T	42	9	E263*	G786T	YDL043C	PRP11	PRP11,RNA11	Subunit of the SF3a splicing factor complex C required for spliceosome assembly	1	NOISE
Sc64chr12_NC_001144	529516	T	G	49	17	V406G	T1216G	YLR188W	MDL1	MDL1	Mitochondrial inner membrane half-type ATP-binding cassette (ABC) transporter C mediates export of peptides generated upon proteolysis of mitochondrial proteins C plays a role in the regulation of cellular resistance to oxidative stress	1	NOISE
Sc64chr16_NC_001148	284682	T	G	54	21	P460P	T1379G	YPL141C	FRK1	FRK1	Putative protein kinase B similar to Kin4p B green fluorescent protein (GFP)-fusion protein localizes to the cytoplasm B interacts with rRNA transcription and ribosome biogenesis factors and the long chain fatty acyl-CoA synthetase Faa3	1	NOISE
Sc64chr4_NC_001136	883895	A	T	79	12	Q11H;Q11H	A32T;A32T	YDR210C-D;YDR210C-C	;	YDR210W-D;YDR210W-C	Retrotransposon TYA Gag and TYB Pol genes B transcribed Ftranslated as one unit B polyprotein is processed to make a nucleocapsid-like protein (Gag) C reverse transcriptase (RT) C protease (PR) C and integrase (IN) B similar to retroviral genes;Retrotransposon TYA Gag gene co-transcribed with TYB Pol B translated as TYA or TYA-TYB polyprotein B Gag is a nucleocapsid protein that is the structural…	1	NOISE
Sc64chr8_NC_001140	291672	T	G	50	17	N318K	T953G	YHR094C	HXT1	HXT1,HOR4	Low-affinity glucose transporter of the major facilitator superfamily C expression is induced by Hxk2p in the presence of glucose and repressed by Rgt1p when glucose is limiting	1	NOISE
Sc64chr13_NC_001145	1073	C	G	95	2	H83D;I1171M	C246G;C3512G	YML133W-B;YML133C_mRNA	;	;	Dubious open reading frame unlikely to encode a protein C based on available experimental and comparative sequence data B completely overlaps the uncharacterized ORF YML133C;	1	NOISE
Sc64chr10_NC_001142	739011	T	G	55	1	F269C	T805G	YJR160C	MPH3	MPH3	Alpha-glucoside permease C transports maltose C maltotriose C alpha-methylglucoside C and turanose B identical to Mph2p B encoded in a subtelomeric position in a region likely to have undergone duplication	1	NOISE
Sc64chr4_NC_001136	700475	A	C	43	22	N54T	A160C	YDR124W			Putative protein of unknown function B non-essential gene B expression is strongly induced by alpha factor	1	NOISE
Sc64chr15_NC_001147	159043	G	C	67	14			UPSTREAM:YOL086W-A			UPSTREAM:Putative protein of unknown function B mutant in a srs2 mutant background displays MMS hypersensitivity B ortholog of human MHF1 C a component of the Fanconi anemia (FA) complex that is involved in maintaining genome stability	1	NOISE
Sc64chr16_NC_001148	415126	T	G	37	15	F708V	T2121G	YPL075W_mRNA				1	NOISE
Sc64chr9_NC_001141	36603	A	G	52	17			UPSTREAM:YIL162W	UPSTREAM:SUC2	UPSTREAM:SUC2	UPSTREAM:Invertase C sucrose hydrolyzing enzyme B a secreted C glycosylated form is regulated by glucose repression C and an intracellular C nonglycosylated enzyme is produced constitutively	1	NOISE
Sc64chr13_NC_001145	423772	T	G	52	15	S319R	T956G	YMR078C	CTF18	CTF18,CHL12	Subunit of a complex with Ctf8p that shares some subunits with Replication Factor C and is required for sister chromatid cohesion B may have overlapping functions with Rad24p in the DNA damage replication checkpoint	1	NOISE
Sc64chr6_NC_001138	221962	T	C	34	11			UPSTREAM:YFR031C-A_mRNA				1	NOISE
Sc64chr2_NC_001134	251575	G	T	45	10			UPSTREAM:YBR007C	UPSTREAM:DSF2	UPSTREAM:DSF2	UPSTREAM:Deletion suppressor of mpt5 mutation	1	NOISE
Sc64chr14_NC_001146	383819	T	G	31	8			UPSTREAM:YNL127W	UPSTREAM:FAR11	UPSTREAM:FAR11	UPSTREAM:Protein involved in recovery from cell cycle arrest in response to pheromone C in a Far1p-independent pathway B interacts with Far3p C Far7p C Far8p C Far9p C and Far10p B has similarity to the N- and C-termini of N. crassa HAM-2	1	NOISE
Sc64chr4_NC_001136	369171	GA	G	35	5			UPSTREAM:YDL047W	UPSTREAM:SIT4	UPSTREAM:SIT4	UPSTREAM:Type A-related serine-threonine phosphatase that functions in the G1 FS transition of the mitotic cycle B cytoplasmic and nuclear protein that modulates functions mediated by Pkc1p including cell wall and actin cytoskeleton organization	1	NOISE
Sc64chr8_NC_001140	142076	A	C	86	21	I495L	A1482C	YHR019C	DED81	DED81	Cytosolic asparaginyl-tRNA synthetase C required for protein synthesis C catalyzes the specific attachment of asparagine to its cognate tRNA	1	NOISE
Sc64chr7_NC_001139	74004	A	C	36	13			UPSTREAM:YGL226C-A_mRNA				1	NOISE
Sc64chr10_NC_001142	18477	A	G	87	1	I20M;N79D	A59G;A234G	YJL221C;YJL220W	IMA4;	IMA4,FSP2;	Alpha-glucosidase with broad substrate specificity for alpha-1 C4- and alpha-1 C6-glucosides B member of IMA isomaltase family B not required for isomaltose utilization C but Ima4p overexpression allows the ima1 null mutant to grow on isomaltose;Dubious open reading frame unlikely to encode a protein C based on available experimental and comparative sequence data B partially overlaps the verified…	1	NOISE
Sc64chr4_NC_001136	396092	A	C	65	13	T626P	A1875C	YDL031W	DBP10	DBP10	Putative ATP-dependent RNA helicase of the DEAD-box protein family C constituent of S pre-ribosomal particles B essential protein involved in ribosome biogenesis	1	NOISE
Sc64chr15_NC_001147	975881	G	A	138	2	W1768*	G5302A	YOR343W-B		YOR343C-B	Retrotransposon TYA Gag and TYB Pol genes B transcribed Ftranslated as one unit B polyprotein is processed to make a nucleocapsid-like protein (Gag) C reverse transcriptase (RT) C protease (PR) C and integrase (IN) B similar to retroviral genes	1	NOISE
Sc64chr16_NC_001148	655856	T	G	83	11	S233A	T696G	YPR045C	THP3	THP3,MNI2	Protein that forms a complex with Csn12p that is recruited to transcribed genes and may have a role in transcription elongation B possibly involved in splicing based on pre-mRNA accumulation defect for many intron-containing genes	1	NOISE
Sc64chr12_NC_001144	454041	G	T	247	3			UPSTREAM:YLR154W-B			UPSTREAM:Dubious open reading frame unlikely to encode a protein B encoded within the the S rRNA gene on the opposite strand	1	NOISE
Sc64chr14_NC_001146	711247	A	T	24	8			UPSTREAM:YNR048W		UPSTREAM:CRF1	UPSTREAM:Protein that interacts specifically in vivo with phospholipid translocase (flippase) Dnf3p B similar to Cdc50p C which is an essential interaction partner of the flippase Drs2p	1	NOISE
Sc64chr10_NC_001142	701746	TCA	T	89	6			UPSTREAM:YJR143C	UPSTREAM:PMT4	UPSTREAM:PMT4	UPSTREAM:Protein O-mannosyltransferase C transfers mannose residues from dolichyl phosphate-D-mannose to protein serine Fthreonine residues B appears to form homodimers in vivo and does not complex with other Pmt proteins B target for new antifungals	1	NOISE
Sc64chr4_NC_001136	54784	T	G	35	17	P521P	T1562G	YDL224C	WHI4	WHI4	Putative RNA binding protein and partially redundant Whi3p homolog that regulates the cell size requirement for passage through Start and commitment to cell division	1	NOISE
Sc64chr15_NC_001147	703515	A	G	60	10			UPSTREAM:YOR192C	UPSTREAM:THI72	UPSTREAM:THI72	UPSTREAM:Transporter of thiamine or related compound B shares sequence similarity with Thi7p	1	NOISE
Sc64chr8_NC_001140	205158	C	G	50	10	G184G	C551G	YHR048W	YHK8	YHK8	Presumed antiporter of the DHA1 family of multidrug resistance transporters B contains predicted transmembrane spans B expression of gene is up-regulated in cells exhibiting reduced susceptibility to azoles	1	NOISE
Sc64chr2_NC_001134	492950	GA	G	45	5			UPSTREAM:YBR127C	UPSTREAM:VMA2	UPSTREAM:VMA2,ATPSV,VAT2	UPSTREAM:Subunit B of the eight-subunit V1 peripheral membrane domain of the vacuolar H B-ATPase (V-ATPase) C an electrogenic proton pump found throughout the endomembrane system B contains nucleotide binding sites B also detected in the cytoplasm	1	NOISE
Sc64chr8_NC_001140	91582	T	G	81	11			UPSTREAM:YHL006W-A			UPSTREAM:Dubious open reading frame unlikely to encode a functional protein C based on available experimental and comparative sequence data	1	NOISE
Sc64chr15_NC_001147	459080	T	G	46	23			UPSTREAM:YOR070C	UPSTREAM:GYP1	UPSTREAM:GYP1,YOR29-21	UPSTREAM:Cis-golgi GTPase-activating protein (GAP) for the Rab family members Ypt1p (in vivo) and for Ypt1p C Sec4p C Ypt7p C and Ypt51p (in vitro) B involved in vesicle docking and fusion	1	NOISE
Sc64chr13_NC_001145	636997	C	G	42	11	P3R	C7G	YMR188C	MRPS17	MRPS17	Mitochondrial ribosomal protein of the small subunit	1	NOISE
Sc64chr14_NC_001146	128271	A	C	41	20	M272L	A813C	YNL272C	SEC2	SEC2	Guanyl-nucleotide exchange factor for the small G-protein Sec4p B essential for post-Golgi vesicle transport and for autophagy B associates with the exocyst C via exocyst subunit Sec15p C on secretory vesicles	1	NOISE
Sc64chr4_NC_001136	1042702	C	T	62	22	S992F	C2974T	YDR291W	HRQ1	HRQ1	Putative RecQ helicase B belongs to the widely conserved RecQ family of proteins which are involved in maintaining genomic integrity B similar to the human RecQ4p implicated in Rothmund-Thomson syndrome(RTS)	1	NOISE
Sc64chr12_NC_001144	488523	C	T	80	1			UPSTREAM:YLR161W			UPSTREAM:Putative protein of unknown function B YLR156W C YLR159W C and YLR161W are three identical open reading frames encoded near the ribosomal DNA region of chromosome	1	NOISE
Sc64chr12_NC_001144	112423	T	G	64	22			UPSTREAM:YLL018C	UPSTREAM:DPS1	UPSTREAM:DPS1	UPSTREAM:Aspartyl-tRNA synthetase C primarily cytoplasmic B homodimeric enzyme that catalyzes the specific aspartylation of tRNA(Asp) B class II aminoacyl tRNA synthetase B binding to its own mRNA may confer autoregulation	1	NOISE
Sc64chr8_NC_001140	544196	G	A	116	4	S1717N	G5149A	YHR214C-B			Retrotransposon TYA Gag and TYB Pol genes B transcribed Ftranslated as one unit B polyprotein is processed to make a nucleocapsid-like protein (Gag) C reverse transcriptase (RT) C protease (PR) C and integrase (IN) B similar to retroviral genes	1	NOISE
Sc64chr10_NC_001142	715141	A	G	144	24	T200T	A599G	YJR151C	DAN4	DAN4	Cell wall mannoprotein with similarity to Tir1p C Tir2p C Tir3p C and Tir4p B expressed under anaerobic conditions C completely repressed during aerobic growth	1	NOISE
Sc64chr4_NC_001136	167143	G	T	60	12	C63F;E38*	G187T;G111T	YDL163W;YDL164C	;CDC9	;CDC9,MMS8	Dubious open reading frame unlikely to encode a protein C based on experimental and comparative sequence data B partially overlaps the verified gene CDC9 FYDL164C encoding DNA ligase;DNA ligase found in the nucleus and mitochondria C an essential enzyme that joins Okazaki fragments during DNA replication B also acts in nucleotide excision repair C base excision repair C and recombination	1	NOISE
Sc64chr10_NC_001142	289587	TA	T	22	5			UPSTREAM:YJL080C	UPSTREAM:SCP160	UPSTREAM:SCP160	UPSTREAM:Essential RNA-binding G protein effector of mating response pathway C mainly associated with nuclear envelope and ER C interacts in mRNA-dependent manner with translating ribosomes via multiple KH domains C similar to vertebrate vigilins	1	NOISE
Sc64chr14_NC_001146	286928	A	C	41	14	K207N	A620C	YNL188W	KAR1	KAR1	Essential protein involved in karyogamy during mating and in spindle pole body duplication during mitosis C localizes to the half-bridge of the spindle pole body C interacts with Spc72p during karyogamy C also interacts with Cdc31p	1	NOISE
Sc64chr1_NC_001133	71195	A	G	24	9			UPSTREAM:YAL038W	UPSTREAM:CDC19	UPSTREAM:CDC19,PYK1	UPSTREAM:Pyruvate kinase C functions as a homotetramer in glycolysis to convert phosphoenolpyruvate to pyruvate C the input for aerobic (TCA cycle) or anaerobic (glucose fermentation) respiration	1	NOISE
Sc64chr7_NC_001139	155169	C	T	46	11	Q282*	C843T	YGL184C	STR3	STR3	Peroxisomal cystathionine beta-lyase C converts cystathionine into homocysteine B may be redox regulated by Gto1p	1	NOISE
Sc64chr5_NC_001137	123406	G	C	64	20			UPSTREAM:YEL017W	UPSTREAM:GTT3	UPSTREAM:GTT3	UPSTREAM:Protein of unknown function with a possible role in glutathione metabolism C as suggested by computational analysis of large-scale protein-protein interaction data B GFP-fusion protein localizes to the nuclear periphery	1	NOISE
Sc64chr12_NC_001144	24105	T	G	82	20	G179G	T536G	YLL058W			Putative protein of unknown function with similarity to Str2p C which is a cystathionine gamma-synthase important in sulfur metabolism B YLL058W is not an essential gene	1	NOISE
Sc64chr8_NC_001140	556939	T	G	189	46	L35R	T103G	YHR217C			Dubious open reading frame unlikely to encode a protein C based on available experimental and comparative sequence data B located in the telomeric region TEL08R.	1	NOISE
Sc64chr11_NC_001143	254713	A	C	44	14	I250L	A747C	YKL100C			Putative protein of unknown function with similarity to a human minor histocompatibility antigen and signal peptide peptidases B YKL100C is not an essential gene	1	NOISE
Sc64chr6_NC_001138	106277	C	CTT	42	16			UPSTREAM:YFL016C	UPSTREAM:MDJ1	UPSTREAM:MDJ1	UPSTREAM:Co-chaperone that stimulates the ATPase activity of the HSP70 protein Ssc1p B involved in protein folding Frefolding in the mitochodrial matrix B required for proteolysis of misfolded proteins B member of the HSP40 (DnaJ) family of chaperones	1	NOISE
Sc64chr4_NC_001136	1428778	T	G	101	24	V68G	T202G	YDR487C	RIB3	RIB3	3 C4-dihydroxy-2-butanone-4-phosphate synthase (DHBP synthase) C required for riboflavin biosynthesis from ribulose-5-phosphate C also has an unrelated function in mitochondrial respiration	1	NOISE
Sc64chr1_NC_001133	114542	G	T	107	23	G98V;S25I	G292T;G73T	YAL019W-A;YAL020C	;ATS1	;ATS1,FUN28,KTI13	Dubious open reading frame unlikely to encode a protein C based on available experimental and comparative sequence data;Protein required C with Elongator complex C Kti11p C and Kti12p C for modification of wobble nucleosides in tRNA B has a potential role in regulatory interactions between microtubules and the cell cycle	1	NOISE
Sc64chrM_NC_001224	4005	C	T	18	6	F18F	C53T	Q0010		ORF6	Dubious mitochondrial open reading frame unlikely to encode a protein C based on available experimental and comparative sequence data B partially overlaps the dubious ORF Q0017	1	NOISE
Sc64chr16_NC_001148	850372	C	CA	71	13			UPSTREAM:YPR159W	UPSTREAM:KRE6	UPSTREAM:KRE6,CWH48	UPSTREAM:Type II integral membrane protein required for beta-1 C6 glucan biosynthesis B putative beta-glucan synthase B localizes to the ER C plasma membrane C sites of polarized growth and secretory vesicles B functionally redundant with Skn1p	1	NOISE
Sc64chr4_NC_001136	1097943	G	C	167	2	V627L	G1878C	YDR316W-B			Retrotransposon TYA Gag and TYB Pol genes B transcribed Ftranslated as one unit B polyprotein is processed to make a nucleocapsid-like protein (Gag) C reverse transcriptase (RT) C protease (PR) C and integrase (IN) B similar to retroviral genes	1	NOISE
Sc64chr5_NC_001137	474963	G	C	56	16			UPSTREAM:YER154W	UPSTREAM:OXA1	UPSTREAM:OXA1,PET1402	UPSTREAM:Mitochondrial inner membrane insertase C mediates the insertion of both mitochondrial- and nuclear-encoded proteins from the matrix into the inner membrane C interacts with mitochondrial ribosomes B conserved from bacteria to animals	1	NOISE
Sc64chr12_NC_001144	133191	G	A	49	15	R488K	G1462A	YLL008W	DRS1	DRS1	Nucleolar DEAD-box protein required for ribosome assembly and function C including synthesis of S ribosomal subunits B constituent of S pre-ribosomal particles	1	NOISE
Sc64chr9_NC_001141	57277	C	CA	26	10			UPSTREAM:YIL154C	UPSTREAM:IMP2'	UPSTREAM:IMP2',IMP2	UPSTREAM:Transcriptional activator involved in maintenance of ion homeostasis and protection against DNA damage caused by bleomycin and other oxidants C contains a C-terminal leucine-rich repeat	1	NOISE
Sc64chr15_NC_001147	1091201	AT	A	208	26			UPSTREAM:YOR396C-A			UPSTREAM:Identified by gene-trapping C microarray-based expression analysis C and genome-wide homology searching	1	NOISE
Sc64chr16_NC_001148	491804	CT	C	34	7			UPSTREAM:YPL032C	UPSTREAM:SVL3	UPSTREAM:SVL3	UPSTREAM:Protein of unknown function C mutant phenotype suggests a potential role in vacuolar function B green fluorescent protein (GFP)-fusion protein localizes to the cell periphery C cytoplasm C bud C and bud neck	1	NOISE
Sc64chr9_NC_001141	17366	T	C	109	1	D396D	T1187C	YIL172C	IMA3	IMA3	Alpha-glucosidase with broad substrate specificity for alpha-1 C4- and alpha-1 C6-glucosides B member of IMA isomaltase family B not required for isomaltose utilization C but Ima3p overexpression allows the ima1 null mutant to grow on isomaltose	1	NOISE
Sc64chr12_NC_001144	465231	G	T	249	1			UPSTREAM:YLR154C-G			UPSTREAM:Putative protein of unknown function identified by fungal homology comparisons and RT-PCR B this ORF is contained within RDN25-2 and RDN37-2	1	NOISE
Sc64chr12_NC_001144	475160	A	G	110	2			UPSTREAM:YLR157W-D		UPSTREAM:YLR157W-A	UPSTREAM:Putative protein of unknown function B identified by gene-trapping C microarray-based expression analysis C and genome-wide homology searching	1	NOISE
Sc64chr13_NC_001145	689731	T	G	36	11	F217V	T648G	YMR211W	DML1	DML1	Essential protein involved in mtDNA inheritance C may also function in the partitioning of the mitochondrial organelle or in the segregation of chromosomes C exhibits regions similar to members of a GTPase family	1	NOISE
Sc64chr4_NC_001136	385956	G	T	23	6			UPSTREAM:YDL037C	UPSTREAM:BSC1	UPSTREAM:BSC1	UPSTREAM:Protein of unconfirmed function C similar to cell surface flocculin Muc1p B ORF exhibits genomic organization compatible with a translational readthrough-dependent mode of expression	1	NOISE
Sc64chr10_NC_001142	163720	G	T	62	14	V603L	G1806T	YJL132W			Putative protein of unknown function B localizes to the membrane fraction B possible Zap1p-regulated target gene induced by zinc deficiency B YJL132W is a non-essential gene	1	NOISE
Sc64chr5_NC_001137	574282	G	T	143	2	A935S	G2802T	YER190W	YRF1-2	YRF1-2,YRF1	Helicase encoded by the Y' element of subtelomeric regions C highly expressed in the mutants lacking the telomerase component TLC1 B potentially phosphorylated by Cdc28p B induced by treatment with -methoxypsoralen and UVA irradiation	1	NOISE
Sc64chr8_NC_001140	550970	C	T	125	1			UPSTREAM:YHR214C-D			UPSTREAM:Putative protein of unknown function B identified by gene-trapping C microarray-based expression analysis C and genome-wide homology searching	1	NOISE
Sc64chr12_NC_001144	108046	C	CT	61	10			UPSTREAM:YLL019C	UPSTREAM:KNS1	UPSTREAM:KNS1,L124	UPSTREAM:Nonessential putative protein kinase of unknown cellular role B member of the LAMMER family of protein kinases C which are serine Fthreonine kinases also capable of phosphorylating tyrosine residues	1	NOISE
Sc64chr1_NC_001133	8937	A	C	41	22	E27A	A79C	YAL067C	SEO1	SEO1	Putative permease C member of the allantoate transporter subfamily of the major facilitator superfamily B mutation confers resistance to ethionine sulfoxide	1	NOISE
Sc64chr9_NC_001141	204507	T	G	83	27	N49K	T146G	YIL083C	CAB2	CAB2	Probable phosphopantothenoylcysteine synthetase (PPCS) C which catalyzes the second step of coenzyme A biosynthesis from pantothenate B null mutant lethality is complemented by E. coli coaBC (encoding a bifunctional enzyme with PPCS activity)	1	NOISE
Sc64chr11_NC_001143	361074	G	T	69	13	R252I	G754T	YKL040C	NFU1	NFU1,NUB1	Protein involved in iron metabolism in mitochondria B similar to NifU C which is a protein required for the maturation of the Fe FS clusters of nitrogenase in nitrogen-fixing bacteria	1	NOISE
Sc64chr13_NC_001145	858378	A	G	58	10	D57G;*171*	A169G;A512G	YMR294W-A;YMR295C	;	;	Dubious open reading frame unlikely to encode a functional protein C substantially overlaps YMR295C B deletion causes sensitivity to unfolded protein response-inducing agents;Protein of unknown function that associates with ribosomes B green fluorescent protein (GFP)-fusion protein localizes to the cell periphery and bud B YMR295C is not an essential gene	1	NOISE
Sc64chr15_NC_001147	184708	C	G	68	12	G1009G	C3026G	YOL078W	AVO1	AVO1	Component of a membrane-bound complex containing the Tor2p kinase and other proteins C which may have a role in regulation of cell growth	1	NOISE
Sc64chr7_NC_001139	267395	T	G	41	8	G417G	T1250G	YGL130W	CEG1	CEG1	Alpha (guanylyltransferase) subunit of the mRNA capping enzyme C a heterodimer (the other subunit is CET1 C an RNA '-triphosphatase) involved in adding the ' cap to mRNA B the mammalian enzyme is a single bifunctional polypeptide	1	NOISE
Sc64chr7_NC_001139	57413	T	G	75	18	V311G	T931G	YGL234W	ADE5%2C7	ADE5%2C7	Bifunctional enzyme of the 'de novo' purine nucleotide biosynthetic pathway C contains aminoimidazole ribotide synthetase and glycinamide ribotide synthetase activities	1	NOISE
Sc64chr12_NC_001144	473065	G	T	149	2	K331N	G992T	YLR157C	ASP3-2	ASP3-2,ASP3	Cell-wall L-asparaginase II involved in asparagine catabolism B expression induced during nitrogen starvation B ORF contains a short non-coding RNA that enhances expression of full-length gene B reference strain S288C has four copies of ASP3	1	NOISE
Sc64chr12_NC_001144	421496	A	G	10	5			UPSTREAM:YLR140W			UPSTREAM:Dubious open reading frame unlikely to encode a functional protein B overlaps essential RRN5 gene which encodes a member of the UAF transcription factor involved in transcription of rDNA by RNA polymerase I	1	NOISE
Sc64chr7_NC_001139	1048639	GA	G	17	5			UPSTREAM:YGR277C	UPSTREAM:CAB4	UPSTREAM:CAB4	UPSTREAM:Probable pantetheine-phosphate adenylyltransferase (PPAT) C which catalyzes the fourth step in the biosynthesis of coenzyme A from pantothenate B null mutant lethality is complemented by E. coli coaD (encoding PPAT) B widely conserved	1	NOISE
Sc64chr7_NC_001139	1073171	G	A	28	10			UPSTREAM:YGR290W			UPSTREAM:Dubious open reading frame unlikely to encode a protein C based on available experimental and comparative sequence data B putative HLH protein B partially overlaps the verified ORF MAL11 FYGR289C (a high-affinity maltose transporter)	1	NOISE
Sc64chr4_NC_001136	126795	T	G	26	14	L14R;G3G	T40G;T8G	YDL185C-A;YDL185W	;VMA1	;VMA1,CLS8,TFP1	Dubious open reading frame unlikely to encode a protein C based on available experimental and comparative sequence data B partially overlaps the verified gene YDL185W B identified by homology with hemiascomycetous yeast species;Subunit A of the eight-subunit V1 peripheral membrane domain of the vacuolar H B-ATPase B protein precursor undergoes self-catalyzed splicing to yield the extein Tfp1p and…	1	NOISE
Sc64chr12_NC_001144	443568	C	A	58	11	A374D	C1120A	YLR152C			Putative protein of unknown function B YLR152C is not an essential gene	1	NOISE
Sc64chr3_NC_001135	84495	A	G	66	15			UPSTREAM:YCL019W			UPSTREAM:Retrotransposon TYA Gag and TYB Pol genes B transcribed Ftranslated as one unit B polyprotein is processed to make a nucleocapsid-like protein (Gag) C reverse transcriptase (RT) C protease (PR) C and integrase (IN) B similar to retroviral genes	1	NOISE
Sc64chr4_NC_001136	1436401	T	G	90	17	V62G	T184G	YDR493W	MZM1	MZM1,AIM8,FMP36	Mitochondrial matrix protein with a role in maintaining the labile mitochondrial zinc pool B null mutant has a respiratory growth defect and an elevated frequency of mitochondrial genome loss B overexpression causes cell cycle delay or arrest	1	NOISE
Sc64chr5_NC_001137	472231	T	G	60	15	I65S	T193G	YER151C	UBP3	UBP3,BLM3	Ubiquitin-specific protease that interacts with Bre5p to co-regulate anterograde and retrograde transport between the ER and Golgi B inhibitor of gene silencing B cleaves ubiquitin fusions but not polyubiquitin B also has mRNA binding activity	1	NOISE
Sc64chr6_NC_001138	193174	T	G	66	14	G146G	T437G	YFR020W			Dubious open reading frame unlikely to encode a functional protein C based on available experimental and comparative sequence data	1	NOISE
Sc64chr8_NC_001140	87771	A	T	98	1	H621L	A1861T	YHL009W-B			Retrotransposon TYA Gag and TYB Pol genes B transcribed Ftranslated as one unit B polyprotein is processed to make a nucleocapsid-like protein (Gag) C reverse transcriptase (RT) C protease (PR) C and integrase (IN) B similar to retroviral genes	1	NOISE
Sc64chr2_NC_001134	132672	T	G	56	16	G83G	T248G	YBL046W	PSY4	PSY4	Regulatory subunit of protein phosphatase PP4 B presence of Psy4p in the PP4 complex (along with catalytic subunit Pph3p and Psy2p) is required for dephosphorylation of the histone variant H2AX C but not for dephosphorylation of Rad53p C during recovery from the DNA damage checkpoint B localization is cell-cycle dependent and regulated by Cdc28p phosphorylation B required for cisplatin resistance…	1	NOISE
Sc64chr4_NC_001136	1447688	T	C	33	7			UPSTREAM:YDR499W	UPSTREAM:LCD1	UPSTREAM:LCD1,DDC2,PIE1	UPSTREAM:Essential protein required for the DNA integrity checkpoint pathways B interacts physically with Mec1p B putative homolog of S. pombe Rad26 and human ATRIP	1	NOISE
Sc64chr5_NC_001137	373682	A	C	73	20	G288G	A863C	YER107C	GLE2	GLE2,RAE1	Component of the Nup82 subcomplex of the nuclear pore complex B required for polyadenylated RNA export but not for protein import B homologous to S. pombe Rae1p	1	NOISE
Sc64chr13_NC_001145	228656	A	C	52	15	G3G	A8C	YML023C	NSE5	NSE5	Essential subunit of the Mms21-Smc5-Smc6 complex B required for cell viability and DNA repair	1	NOISE
Sc64chr5_NC_001137	36289	GT	G	28	5			UPSTREAM:YEL063C	UPSTREAM:CAN1	UPSTREAM:CAN1	UPSTREAM:Plasma membrane arginine permease C requires phosphatidyl ethanolamine (PE) for localization C exclusively associated with lipid rafts B mutation confers canavanine resistance	1	NOISE
Sc64chr12_NC_001144	1012165	A	G	60	14			UPSTREAM:YLR437C	UPSTREAM:DIF1	UPSTREAM:DIF1	UPSTREAM:Protein that regulates the nuclear localization of ribonucleotide reductase Rnr2p and Rnr4p subunits B phosphorylated by Dun1p in response to DNA damage and degraded B N-terminal half has similarity to S. pombe Spd1 protein	1	NOISE
Sc64chr1_NC_001133	218320	G	A	140	2			UPSTREAM:YAR060C			UPSTREAM:Dubious open reading frame unlikely to encode a protein C based on available experimental and comparative sequence data	1	NOISE
Sc64chr7_NC_001139	526905	G	C	37	13			UPSTREAM:YGR021W			UPSTREAM:Putative protein of unknown function B the authentic C non-tagged protein is detected in highly purified mitochondria in high-throughput studies	1	NOISE
Sc64chr11_NC_001143	570026	T	C	32	10	N703N	T2108C	YKR067W	GPT2	GPT2,GAT1	Glycerol-3-phosphate Fdihydroxyacetone phosphate dual substrate-specific sn-1 acyltransferase located in lipid particles and the ER B involved in the stepwise acylation of glycerol-3-phosphate and dihydroxyacetone in lipid biosynthesis	1	NOISE
Sc64chr4_NC_001136	840312	A	C	29	9	T641P	A1920C	YDR189W	SLY1	SLY1	Hydrophilic protein involved in vesicle trafficking between the ER and Golgi B SM (Sec1 FMunc-18) family protein that binds the tSNARE Sed5p and stimulates its assembly into a trans-SNARE membrane-protein complex	1	NOISE
Sc64chr15_NC_001147	746552	G	T	16	6			UPSTREAM:YOR214C			UPSTREAM:Putative protein of unknown function B YOR214C is not an essential gene	1	NOISE
Sc64chr12_NC_001144	12678	A	T	87	2			UPSTREAM:YLL066C_mRNA				1	NOISE
Sc64chr4_NC_001136	529357	G	T	128	2	E447D	G1340T	YDR038C	ENA5	ENA5	Protein with similarity to P-type ATPase sodium pumps C member of the Na B efflux ATPase family	2	NOISE
Sc64chr7_NC_001139	666002	T	A	24	10	N1215K	T3644A	YGR090W	UTP22	UTP22	Possible U3 snoRNP protein involved in maturation of pre-18S rRNA C based on computational analysis of large-scale protein-protein interaction data	2	NOISE
Sc64chr12_NC_001144	5706	A	C	123	35	T34T	A101C	YLL066W-B			Putative protein of unknown function B overexpression causes a cell cycle delay or arrest	2	NOISE
Sc64chr15_NC_001147	1088528	G	T	99	2	W1019L	G3055T	YOR396W	YRF1-8	YRF1-8	One of several telomeric Y' element-encoded DNA helicases C known as Y'-Help1 (Y'-HELicase Protein )	2	NOISE
Sc64chr13_NC_001145	5	A	C	77	28			UPSTREAM:YML133W-B			UPSTREAM:Dubious open reading frame unlikely to encode a protein C based on available experimental and comparative sequence data B completely overlaps the uncharacterized ORF YML133C	2	NOISE
Sc64chr1_NC_001133	12668	T	C	200	50			UPSTREAM:YAL065C			UPSTREAM:Putative protein of unknown function B has homology to FLO1 B possible pseudogene	2	NOISE
Sc64chr7_NC_001139	1085015	A	T	23	5	Intronic	Intronic	YGR296W_mRNA				2	NOISE
Sc64chr2_NC_001134	811680	T	C	84	2			UPSTREAM:YBR302C	UPSTREAM:COS2	UPSTREAM:COS2	UPSTREAM:Protein of unknown function C member of the DUP380 subfamily of conserved C often subtelomerically-encoded proteins	2	NOISE
Sc64chr15_NC_001147	707963	G	A	110	3	R590Q	G1768A	YOR192C-B			Retrotransposon TYA Gag and TYB Pol genes B transcribed Ftranslated as one unit B polyprotein is processed to make a nucleocapsid-like protein (Gag) C reverse transcriptase (RT) C protease (PR) C and integrase (IN) B similar to retroviral genes	2	NOISE
Sc64chr10_NC_001142	259178	G	A	47	21	E586K	G1755A	YJL092W	SRS2	SRS2,HPR5,RADH,RADH1	DNA helicase and DNA-dependent ATPase involved in DNA repair C needed for proper timing of commitment to meiotic recombination and transition from Meiosis I to II B blocks trinucleotide repeat expansion B affects genome stability	2	NOISE
Sc64chr8_NC_001140	536206	A	G	128	2			UPSTREAM:YHR212W-A			UPSTREAM:Putative protein of unknown function B identified by gene-trapping C microarray-based expression analysis C and genome-wide homology searching	2	NOISE
Sc64chr3_NC_001135	83054	T	C	75	17			UPSTREAM:YCL021W-A			UPSTREAM:Putative protein of unknown function	2	NOISE
Sc64chr15_NC_001147	707957	G	A	123	1	R592Q	G1774A	YOR192C-B			Retrotransposon TYA Gag and TYB Pol genes B transcribed Ftranslated as one unit B polyprotein is processed to make a nucleocapsid-like protein (Gag) C reverse transcriptase (RT) C protease (PR) C and integrase (IN) B similar to retroviral genes	2	NOISE
Sc64chr10_NC_001142	7403	G	A	142	1			UPSTREAM:YJL225C_mRNA				2	NOISE
Sc64chr16_NC_001148	2893	A	T	178	2	L989F	A2966T	YPL283C_mRNA				2	NOISE
Sc64chr10_NC_001142	745698	T	G	123	36			UPSTREAM:YJR162C			UPSTREAM:Dubious open reading frame unlikely to encode a protein C based on available experimental and comparative sequence data	2	NOISE
Sc64chr14_NC_001146	23902	G	T	68	15			UPSTREAM:YNL327W	UPSTREAM:EGT2	UPSTREAM:EGT2	UPSTREAM:Glycosylphosphatidylinositol (GPI)-anchored cell wall endoglucanase required for proper cell separation after cytokinesis C expression is activated by Swi5p and tightly regulated in a cell cycle-dependent manner	2	NOISE
Sc64chr7_NC_001139	666006	G	A	27	13	E1217K	G3648A	YGR090W	UTP22	UTP22	Possible U3 snoRNP protein involved in maturation of pre-18S rRNA C based on computational analysis of large-scale protein-protein interaction data	2	NOISE
Sc64chr10_NC_001142	18093	C	A	111	4	N148K	C443A	YJL221C	IMA4	IMA4,FSP2	Alpha-glucosidase with broad substrate specificity for alpha-1 C4- and alpha-1 C6-glucosides B member of IMA isomaltase family B not required for isomaltose utilization C but Ima4p overexpression allows the ima1 null mutant to grow on isomaltose	2	NOISE
Sc64chr15_NC_001147	1090498	C	A	235	1	R1676R	C5025A	YOR396W	YRF1-8	YRF1-8	One of several telomeric Y' element-encoded DNA helicases C known as Y'-Help1 (Y'-HELicase Protein )	2	NOISE
Sc64chr12_NC_001144	1000773	C	T	34	12	H311Y	C930T	YLR431C	ATG23	ATG23,CVT23	Peripheral membrane protein required for the cytoplasm-to-vacuole targeting (Cvt) pathway and efficient macroautophagy B cycles between the phagophore assembly site (PAS) and non-PAS locations B forms a complex with Atg9p and Atg27p	2	NOISE
Sc64chrM_NC_001224	78885	A	T	7	3			UPSTREAM:Q0275	UPSTREAM:COX3	UPSTREAM:COX3,OXI2	UPSTREAM:Subunit III of cytochrome c oxidase C which is the terminal member of the mitochondrial inner membrane electron transport chain B one of three mitochondrially-encoded subunits	2	NOISE
Sc64chr12_NC_001144	3324	G	T	132	1	*293Y	G878T	YLL067C_mRNA				2	NOISE
Sc64chr12_NC_001144	1000771	A	T	34	11	E311D	A932T	YLR431C	ATG23	ATG23,CVT23	Peripheral membrane protein required for the cytoplasm-to-vacuole targeting (Cvt) pathway and efficient macroautophagy B cycles between the phagophore assembly site (PAS) and non-PAS locations B forms a complex with Atg9p and Atg27p	2	NOISE
Sc64chr13_NC_001145	5572	A	AC	194	13			UPSTREAM:YML133C_mRNA				2	NOISE
Sc64chr2_NC_001134	809794	AT	A	30	8			UPSTREAM:YBR300C			UPSTREAM:Dubious open reading frame unlikely to encode a protein C based on available experimental and comparative sequence data B partially overlaps the verified gene YBR301W B YBR300C is not an essential gene	2	NOISE
Sc64chr3_NC_001135	13607	G	A	30	1	G109D	G325A	YCL066W	HMLALPHA1	HMLALPHA1,ALPHA1	Silenced copy of ALPHA1 at HML C encoding a transcriptional coactivator involved in the regulation of mating-type alpha-specific gene expression	2	NOISE
Sc64chr9_NC_001141	6751	C	A	78	2			UPSTREAM:YIL177C_mRNA				2	NOISE
Sc64chr3_NC_001135	13609	G	C	28	1	V110L	G327C	YCL066W	HMLALPHA1	HMLALPHA1,ALPHA1	Silenced copy of ALPHA1 at HML C encoding a transcriptional coactivator involved in the regulation of mating-type alpha-specific gene expression	2	NOISE
Sc64chr2_NC_001134	809903	A	G	35	17			UPSTREAM:YBR300C			UPSTREAM:Dubious open reading frame unlikely to encode a protein C based on available experimental and comparative sequence data B partially overlaps the verified gene YBR301W B YBR300C is not an essential gene	2	NOISE
Sc64chr3_NC_001135	83049	G	A	70	15			UPSTREAM:YCL021W-A			UPSTREAM:Putative protein of unknown function	2	NOISE
Sc64chr13_NC_001145	924339	TGG	T	177	17			UPSTREAM:YMR326C			UPSTREAM:Dubious open reading frame unlikely to encode a protein C based on available experimental and comparative sequence data B overlaps the telomere on the right arm of chromosome	2	NOISE
Sc64chr4_NC_001136	340027	T	G	34	10	N36K;S57R	T107G;T170G	YDL063C;YDL062W	;	;	Protein required for biogenesis of the large ribosomal subunit B green fluorescent protein (GFP)-fusion protein localizes to the cytoplasm and nucleus;Dubious open reading frame unlikely to encode a protein C based on available experimental and comparative sequence data B partially overlaps uncharacterized ORF YDL063C B YDL062W is not essential	2	NOISE
Sc64chr12_NC_001144	576326	A	C	36	10	S726R	A2175C	YLR219W	MSC3	MSC3	Protein of unknown function C green fluorescent protein (GFP)-fusion protein localizes to the cell periphery B msc3 mutants are defective in directing meiotic recombination events to homologous chromatids B potential Cdc28p substrate	2	NOISE
Sc64chr10_NC_001142	745741	T	G	50	21			UPSTREAM:YJR162C			UPSTREAM:Dubious open reading frame unlikely to encode a protein C based on available experimental and comparative sequence data	2	NOISE
Sc64chr12_NC_001144	5711	A	C	79	28	H36P	A106C	YLL066W-B			Putative protein of unknown function B overexpression causes a cell cycle delay or arrest	2	NOISE
Sc64chr12_NC_001144	2237	T	C	82	21	Y656H	T1965C	YLL067C_mRNA				2	NOISE
Sc64chr13_NC_001145	924373	G	T	132	29			UPSTREAM:YMR326C			UPSTREAM:Dubious open reading frame unlikely to encode a protein C based on available experimental and comparative sequence data B overlaps the telomere on the right arm of chromosome	2	NOISE
Sc64chr3_NC_001135	316534	GGT	G	226	9			UPSTREAM:YCR108C			UPSTREAM:Putative protein of unknown function B identified by fungal homology and RT-PCR	2	NOISE
Sc64chr4_NC_001136	198685	T	G	88	23	S350A	T1047G	YDL144C			Putative protein of unknown function B green fluorescent protein (GFP)-fusion protein localizes to the cytoplasm and nucleus B YDL144C is not an essential gene.	2	NOISE
Sc64chrM_NC_001224	78881	A	T	7	3			UPSTREAM:Q0275	UPSTREAM:COX3	UPSTREAM:COX3,OXI2	UPSTREAM:Subunit III of cytochrome c oxidase C which is the terminal member of the mitochondrial inner membrane electron transport chain B one of three mitochondrially-encoded subunits	2	NOISE
Sc64chr12_NC_001144	451556	T	A	223	23			UPSTREAM:YLR154W-A		UPSTREAM:YLR154W-C	UPSTREAM:Dubious open reading frame unlikely to encode a protein B encoded within the the S rRNA gene on the opposite strand	2	NOISE
Sc64chr9_NC_001141	6758	T	C	77	2			UPSTREAM:YIL177C_mRNA				2	NOISE
Sc64chr13_NC_001145	68	T	C	82	21			UPSTREAM:YML133W-B			UPSTREAM:Dubious open reading frame unlikely to encode a protein C based on available experimental and comparative sequence data B completely overlaps the uncharacterized ORF YML133C	2	NOISE
Sc64chr13_NC_001145	5571	CA	C	196	13			UPSTREAM:YML133C_mRNA				2	NOISE
Sc64chr12_NC_001144	451950	C	G	249	1			UPSTREAM:YLR154W-A		UPSTREAM:YLR154W-C	UPSTREAM:Dubious open reading frame unlikely to encode a protein B encoded within the the S rRNA gene on the opposite strand	2	NOISE
Sc64chr10_NC_001142	7384	T	A	155	1			UPSTREAM:YJL225C_mRNA				2	NOISE
Sc64chr3_NC_001135	316532	TG	T	233	15			UPSTREAM:YCR108C			UPSTREAM:Putative protein of unknown function B identified by fungal homology and RT-PCR	2	NOISE
Sc64chr4_NC_001136	83789	G	T	38	7			UPSTREAM:YDL210W	UPSTREAM:UGA4	UPSTREAM:UGA4	UPSTREAM:Permease that serves as a gamma-aminobutyrate (GABA) transport protein involved in the utilization of GABA as a nitrogen source B catalyzes the transport of putrescine and delta-aminolevulinic acid (ALA) B localized to the vacuolar membrane	2	NOISE
Sc64chr13_NC_001145	361725	A	G	79	30	G301G;G301G	A902G;A902G	YMR045C;YMR046C	;	;	Retrotransposon TYA Gag and TYB Pol genes B transcribed Ftranslated as one unit B polyprotein is processed to make a nucleocapsid-like protein (Gag) C reverse transcriptase (RT) C protease (PR) C and integrase (IN) B similar to retroviral genes;Retrotransposon TYA Gag gene co-transcribed with TYB Pol B translated as TYA or TYA-TYB polyprotein B Gag is a nucleocapsid protein that is the structural…	2	NOISE
Sc64chr10_NC_001142	16885	G	T	63	1	R551M	G1651T	YJL221C	IMA4	IMA4,FSP2	Alpha-glucosidase with broad substrate specificity for alpha-1 C4- and alpha-1 C6-glucosides B member of IMA isomaltase family B not required for isomaltose utilization C but Ima4p overexpression allows the ima1 null mutant to grow on isomaltose	2	NOISE
Sc64chr4_NC_001136	198978	T	G	122	38	L252R	T754G	YDL144C			Putative protein of unknown function B green fluorescent protein (GFP)-fusion protein localizes to the cytoplasm and nucleus B YDL144C is not an essential gene.	2	NOISE
Sc64chr4_NC_001136	83803	C	T	41	7			UPSTREAM:YDL210W	UPSTREAM:UGA4	UPSTREAM:UGA4	UPSTREAM:Permease that serves as a gamma-aminobutyrate (GABA) transport protein involved in the utilization of GABA as a nitrogen source B catalyzes the transport of putrescine and delta-aminolevulinic acid (ALA) B localized to the vacuolar membrane	2	NOISE
Sc64chr1_NC_001133	12690	A	T	188	62			UPSTREAM:YAL065C			UPSTREAM:Putative protein of unknown function B has homology to FLO1 B possible pseudogene	2	NOISE
Sc64chr1_NC_001133	216835	C	A	96	2			UPSTREAM:YAR064W			UPSTREAM:Putative protein of unknown function	2	NOISE
Sc64chr16_NC_001148	57659	C	A	145	2	I304I;I304I	C911A;C911A	YPL257W-A;YPL257W-B	;	;	Retrotransposon TYA Gag gene co-transcribed with TYB Pol B translated as TYA or TYA-TYB polyprotein B Gag is a nucleocapsid protein that is the structural constituent of virus-like particles (VLPs) B similar to retroviral Gag;Retrotransposon TYA Gag and TYB Pol genes B transcribed Ftranslated as one unit B polyprotein is processed to make a nucleocapsid-like protein (Gag) C reverse transcriptase …	2	NOISE
Sc64chr16_NC_001148	57967	A	T	166	2	N407I;N407I	A1219T;A1219T	YPL257W-A;YPL257W-B	;	;	Retrotransposon TYA Gag gene co-transcribed with TYB Pol B translated as TYA or TYA-TYB polyprotein B Gag is a nucleocapsid protein that is the structural constituent of virus-like particles (VLPs) B similar to retroviral Gag;Retrotransposon TYA Gag and TYB Pol genes B transcribed Ftranslated as one unit B polyprotein is processed to make a nucleocapsid-like protein (Gag) C reverse transcriptase …	2	NOISE
Sc64chr4_NC_001136	340025	A	G	37	10	H37R;S57G	A109G;A168G	YDL063C;YDL062W	;	;	Protein required for biogenesis of the large ribosomal subunit B green fluorescent protein (GFP)-fusion protein localizes to the cytoplasm and nucleus;Dubious open reading frame unlikely to encode a protein C based on available experimental and comparative sequence data B partially overlaps uncharacterized ORF YDL063C B YDL062W is not essential	2	NOISE
Sc64chr13_NC_001145	362345	G	T	76	12	E95*;E95*	G282T;G282T	YMR045C;YMR046C	;	;	Retrotransposon TYA Gag and TYB Pol genes B transcribed Ftranslated as one unit B polyprotein is processed to make a nucleocapsid-like protein (Gag) C reverse transcriptase (RT) C protease (PR) C and integrase (IN) B similar to retroviral genes;Retrotransposon TYA Gag gene co-transcribed with TYB Pol B translated as TYA or TYA-TYB polyprotein B Gag is a nucleocapsid protein that is the structural…	2	NOISE
Sc64chr8_NC_001140	532813	A	G	68	23			UPSTREAM:YHR212W-A			UPSTREAM:Putative protein of unknown function B identified by gene-trapping C microarray-based expression analysis C and genome-wide homology searching	2	NOISE
Sc64chr16_NC_001148	2410	C	A	146	2	D1150E	C3449A	YPL283C_mRNA				2	NOISE
Sc64chr1_NC_001133	211504	T	A	101	1			UPSTREAM:YAR064W			UPSTREAM:Putative protein of unknown function	2	NOISE
Sc64chr14_NC_001146	23913	A	T	49	14			UPSTREAM:YNL327W	UPSTREAM:EGT2	UPSTREAM:EGT2	UPSTREAM:Glycosylphosphatidylinositol (GPI)-anchored cell wall endoglucanase required for proper cell separation after cytokinesis C expression is activated by Swi5p and tightly regulated in a cell cycle-dependent manner	2	NOISE
Sc64chr4_NC_001136	530167	T	A	196	2	S177S	T530A	YDR038C	ENA5	ENA5	Protein with similarity to P-type ATPase sodium pumps C member of the Na B efflux ATPase family	2	NOISE
Sc64chr2_NC_001134	811640	G	T	78	2			UPSTREAM:YBR302C	UPSTREAM:COS2	UPSTREAM:COS2	UPSTREAM:Protein of unknown function C member of the DUP380 subfamily of conserved C often subtelomerically-encoded proteins	2	NOISE
Sc64chr7_NC_001139	1085003	C	T	20	5	Intronic	Intronic	YGR296W_mRNA				2	NOISE
Sc64chr10_NC_001142	259169	G	A	44	10	E583K	G1746A	YJL092W	SRS2	SRS2,HPR5,RADH,RADH1	DNA helicase and DNA-dependent ATPase involved in DNA repair C needed for proper timing of commitment to meiotic recombination and transition from Meiosis I to II B blocks trinucleotide repeat expansion B affects genome stability	2	NOISE
Sc64chr12_NC_001144	477311	A	T	143	4	I1430I	A4289T	YLR157C-B			Retrotransposon TYA Gag and TYB Pol genes B transcribed Ftranslated as one unit B polyprotein is processed to make a nucleocapsid-like protein (Gag) C reverse transcriptase (RT) C protease (PR) C and integrase (IN) B similar to retroviral genes	3	NOISE
Sc64chr3_NC_001135	169785	A	G	109	15			UPSTREAM:YCR027C	UPSTREAM:RHB1	UPSTREAM:RHB1,RSG1	UPSTREAM:Putative Rheb-related GTPase involved in regulating canavanine resistance and arginine uptake B member of the Ras superfamily of G-proteins	3	NOISE
Sc64chr14_NC_001146	98305	T	C	113	32	H1309H	T3926C	YNL284C-B			Retrotransposon TYA Gag and TYB Pol genes B transcribed Ftranslated as one unit B polyprotein is processed to make a nucleocapsid-like protein (Gag) C reverse transcriptase (RT) C protease (PR) C and integrase (IN) B similar to retroviral genes	3	NOISE
Sc64chr9_NC_001141	25594	T	A	132	38	S171S	T512A	YIL169C		HPF1'	Putative protein of unknown function B serine Fthreonine rich and highly similar to YOL155C C a putative glucan alpha-1 C4-glucosidase B transcript is induced in both high and low pH environments B YIL169C is a non-essential gene	3	NOISE
Sc64chr16_NC_001148	441327	C	T	77	2			UPSTREAM:YPL059W	UPSTREAM:GRX5	UPSTREAM:GRX5	UPSTREAM:Hydroperoxide and superoxide-radical responsive glutathione-dependent oxidoreductase B mitochondrial matrix protein involved in the synthesis Fassembly of iron-sulfur centers B monothiol glutaredoxin subfamily member along with Grx3p and Grx4p	3	NOISE
Sc64chr4_NC_001136	648542	G	C	144	1	D862H	G2583C	YDR098C-B			Retrotransposon TYA Gag and TYB Pol genes B transcribed Ftranslated as one unit B polyprotein is processed to make a nucleocapsid-like protein (Gag) C reverse transcriptase (RT) C protease (PR) C and integrase (IN) B similar to retroviral genes	3	NOISE
Sc64chr15_NC_001147	599532	A	T	220	2	K1474*	A4419T	YOR142W-B			Retrotransposon TYA Gag and TYB Pol genes B transcribed Ftranslated as one unit B polyprotein is processed to make a nucleocapsid-like protein (Gag) C reverse transcriptase (RT) C protease (PR) C and integrase (IN) B similar to retroviral genes	3	NOISE
Sc64chr14_NC_001146	519371	A	G	81	11			UPSTREAM:YNL054W-A			UPSTREAM:Retrotransposon TYA Gag gene co-transcribed with TYB Pol B translated as TYA or TYA-TYB polyprotein B Gag is a nucleocapsid protein that is the structural constituent of virus-like particles (VLPs) B similar to retroviral Gag	3	NOISE
Sc64chr4_NC_001136	989459	A	G	129	1	T964A	A2889G	YDR261C-D			Retrotransposon TYA Gag and TYB Pol genes B in YDRCTY1-3 TYB is mutant and probably non-functional	3	NOISE
Sc64chr12_NC_001144	476636	C	T	91	6	A1655A	C4964T	YLR157C-B			Retrotransposon TYA Gag and TYB Pol genes B transcribed Ftranslated as one unit B polyprotein is processed to make a nucleocapsid-like protein (Gag) C reverse transcriptase (RT) C protease (PR) C and integrase (IN) B similar to retroviral genes	3	NOISE
Sc64chr12_NC_001144	220673	T	A	43	9			UPSTREAM:YLR035C-A			UPSTREAM:Retrotransposon TYA Gag and TYB Pol genes B polyprotein is processed to make a nucleocapsid-like protein (Gag) C reverse transcriptase (RT) C protease (PR) C and integrase (IN) B YLR035C-A is part of a mutant retrotransposon	3	NOISE
Sc64chr12_NC_001144	477326	A	G	147	2	L1425L	A4274G	YLR157C-B			Retrotransposon TYA Gag and TYB Pol genes B transcribed Ftranslated as one unit B polyprotein is processed to make a nucleocapsid-like protein (Gag) C reverse transcriptase (RT) C protease (PR) C and integrase (IN) B similar to retroviral genes	3	NOISE
Sc64chr12_NC_001144	219449	T	A	139	1			UPSTREAM:YLR035C-A			UPSTREAM:Retrotransposon TYA Gag and TYB Pol genes B polyprotein is processed to make a nucleocapsid-like protein (Gag) C reverse transcriptase (RT) C protease (PR) C and integrase (IN) B YLR035C-A is part of a mutant retrotransposon	3	NOISE
Sc64chr12_NC_001144	977796	C	T	51	2			UPSTREAM:YLR423C	UPSTREAM:ATG17	UPSTREAM:ATG17,APG17	UPSTREAM:Scaffold protein responsible for phagophore assembly site organization B regulatory subunit of an autophagy-specific complex that includes Atg1p and Atg13p B stimulates Atg1p kinase activity	3	NOISE
Sc64chr5_NC_001137	1527	A	G	145	35	A857A	A2570G	YEL077C			Helicase-like protein encoded within the telomeric Y' element	3	NOISE
Sc64chr15_NC_001147	600149	C	T	71	16	T1679T	C5036T	YOR142W-B			Retrotransposon TYA Gag and TYB Pol genes B transcribed Ftranslated as one unit B polyprotein is processed to make a nucleocapsid-like protein (Gag) C reverse transcriptase (RT) C protease (PR) C and integrase (IN) B similar to retroviral genes	3	NOISE
Sc64chr5_NC_001137	1491	A	G	119	46	A869A	A2606G	YEL077C			Helicase-like protein encoded within the telomeric Y' element	3	NOISE
Sc64chr16_NC_001148	947739	G	A	76	2			UPSTREAM:YPR204C-A			UPSTREAM:Identified by gene-trapping C microarray-based expression analysis C and genome-wide homology searching	3	NOISE
Sc64chr12_NC_001144	459803	C	T	181	66			UPSTREAM:YLR154C	UPSTREAM:RNH203	UPSTREAM:RNH203	UPSTREAM:Ribonuclease H2 subunit C required for RNase H2 activity B related to human AGS3 that causes Aicardi-Goutieres syndrome	3	NOISE
Sc64chr16_NC_001148	437795	T	C	111	2			UPSTREAM:YPL059W	UPSTREAM:GRX5	UPSTREAM:GRX5	UPSTREAM:Hydroperoxide and superoxide-radical responsive glutathione-dependent oxidoreductase B mitochondrial matrix protein involved in the synthesis Fassembly of iron-sulfur centers B monothiol glutaredoxin subfamily member along with Grx3p and Grx4p	3	NOISE
Sc64chr12_NC_001144	220676	A	G	44	5			UPSTREAM:YLR035C-A			UPSTREAM:Retrotransposon TYA Gag and TYB Pol genes B polyprotein is processed to make a nucleocapsid-like protein (Gag) C reverse transcriptase (RT) C protease (PR) C and integrase (IN) B YLR035C-A is part of a mutant retrotransposon	3	NOISE
Sc64chr14_NC_001146	519378	T	C	82	14			UPSTREAM:YNL054W-A			UPSTREAM:Retrotransposon TYA Gag gene co-transcribed with TYB Pol B translated as TYA or TYA-TYB polyprotein B Gag is a nucleocapsid protein that is the structural constituent of virus-like particles (VLPs) B similar to retroviral Gag	3	NOISE
Sc64chr15_NC_001147	598145	T	G	117	1	N1011K	T3032G	YOR142W-B			Retrotransposon TYA Gag and TYB Pol genes B transcribed Ftranslated as one unit B polyprotein is processed to make a nucleocapsid-like protein (Gag) C reverse transcriptase (RT) C protease (PR) C and integrase (IN) B similar to retroviral genes	3	NOISE
Sc64chr9_NC_001141	25586	T	C	132	49	V174A	T520C	YIL169C		HPF1'	Putative protein of unknown function B serine Fthreonine rich and highly similar to YOL155C C a putative glucan alpha-1 C4-glucosidase B transcript is induced in both high and low pH environments B YIL169C is a non-essential gene	3	NOISE
Sc64chr7_NC_001139	818470	G	A	124	2	L1515L	G4544A	YGR161C-D			Retrotransposon TYA Gag and TYB Pol genes B transcribed Ftranslated as one unit B polyprotein is processed to make a nucleocapsid-like protein (Gag) C reverse transcriptase (RT) C protease (PR) C and integrase (IN) B similar to retroviral genes	3	NOISE
Sc64chrM_NC_001224	4265	A	G	32	10	Y105C;L4L	A313G;A11G	Q0010;Q0017	;	ORF6;ORF7	Dubious mitochondrial open reading frame unlikely to encode a protein C based on available experimental and comparative sequence data B partially overlaps the dubious ORF Q0017;Dubious mitochondrial open reading frame unlikely to encode a protein C based on available experimental and comparative sequence data B partially overlaps the dubious ORF Q0010	3	NOISE
Sc64chr13_NC_001145	908283	T	C	131	39	V307A	T919C	YMR317W			Putative protein of unknown function with some similarity to sialidase from Trypanosoma B YMR317W is not an essential gene	3	NOISE
Sc64chr4_NC_001136	649349	A	C	168	1	N593H	A1776C	YDR098C-B			Retrotransposon TYA Gag and TYB Pol genes B transcribed Ftranslated as one unit B polyprotein is processed to make a nucleocapsid-like protein (Gag) C reverse transcriptase (RT) C protease (PR) C and integrase (IN) B similar to retroviral genes	3	NOISE
Sc64chr12_NC_001144	977771	T	G	48	2			UPSTREAM:YLR423C	UPSTREAM:ATG17	UPSTREAM:ATG17,APG17	UPSTREAM:Scaffold protein responsible for phagophore assembly site organization B regulatory subunit of an autophagy-specific complex that includes Atg1p and Atg13p B stimulates Atg1p kinase activity	3	NOISE
Sc64chr16_NC_001148	62082	A	G	158	20			UPSTREAM:YPL257W			UPSTREAM:Putative protein of unknown function B homozygous diploid deletion strain exhibits low budding index B physically interacts with Hsp82p B YPL257W is not an essential gene	3	NOISE
Sc64chr14_NC_001146	100103	G	T	159	2	C710F	G2128T	YNL284C-B			Retrotransposon TYA Gag and TYB Pol genes B transcribed Ftranslated as one unit B polyprotein is processed to make a nucleocapsid-like protein (Gag) C reverse transcriptase (RT) C protease (PR) C and integrase (IN) B similar to retroviral genes	3	NOISE
Sc64chr7_NC_001139	817858	T	A	103	2	G1719G	T5156A	YGR161C-D			Retrotransposon TYA Gag and TYB Pol genes B transcribed Ftranslated as one unit B polyprotein is processed to make a nucleocapsid-like protein (Gag) C reverse transcriptase (RT) C protease (PR) C and integrase (IN) B similar to retroviral genes	3	NOISE
Sc64chr14_NC_001146	522865	A	G	58	10			UPSTREAM:YNL054W	UPSTREAM:VAC7	UPSTREAM:VAC7	UPSTREAM:Integral vacuolar membrane protein involved in vacuole inheritance and morphology B activates Fab1p kinase activity under basal conditions and also after hyperosmotic shock	3	NOISE
Sc64chrM_NC_001224	4274	T	G	38	6	L108*;F7L	T322G;T20G	Q0010;Q0017	;	ORF6;ORF7	Dubious mitochondrial open reading frame unlikely to encode a protein C based on available experimental and comparative sequence data B partially overlaps the dubious ORF Q0017;Dubious mitochondrial open reading frame unlikely to encode a protein C based on available experimental and comparative sequence data B partially overlaps the dubious ORF Q0010	3	NOISE
Sc64chr4_NC_001136	649856	G	T	134	5	R424L;R424L	G1270T;G1270T	YDR098C-B;YDR098C-A	;	;	Retrotransposon TYA Gag and TYB Pol genes B transcribed Ftranslated as one unit B polyprotein is processed to make a nucleocapsid-like protein (Gag) C reverse transcriptase (RT) C protease (PR) C and integrase (IN) B similar to retroviral genes;Retrotransposon TYA Gag gene co-transcribed with TYB Pol B translated as TYA or TYA-TYB polyprotein B Gag is a nucleocapsid protein that is the structural…	3	NOISE
Sc64chr4_NC_001136	651094	A	G	67	8	Q11Q;Q11Q	A32G;A32G	YDR098C-B;YDR098C-A	;	;	Retrotransposon TYA Gag and TYB Pol genes B transcribed Ftranslated as one unit B polyprotein is processed to make a nucleocapsid-like protein (Gag) C reverse transcriptase (RT) C protease (PR) C and integrase (IN) B similar to retroviral genes;Retrotransposon TYA Gag gene co-transcribed with TYB Pol B translated as TYA or TYA-TYB polyprotein B Gag is a nucleocapsid protein that is the structural…	3	NOISE
Sc64chr13_NC_001145	908282	G	T	136	38	V307L	G918T	YMR317W			Putative protein of unknown function with some similarity to sialidase from Trypanosoma B YMR317W is not an essential gene	3	NOISE
Sc64chr7_NC_001139	818506	G	T	107	4	K1503N	G4508T	YGR161C-D			Retrotransposon TYA Gag and TYB Pol genes B transcribed Ftranslated as one unit B polyprotein is processed to make a nucleocapsid-like protein (Gag) C reverse transcriptase (RT) C protease (PR) C and integrase (IN) B similar to retroviral genes	3	NOISE
Sc64chr14_NC_001146	522837	T	C	67	8			UPSTREAM:YNL054W	UPSTREAM:VAC7	UPSTREAM:VAC7	UPSTREAM:Integral vacuolar membrane protein involved in vacuole inheritance and morphology B activates Fab1p kinase activity under basal conditions and also after hyperosmotic shock	3	NOISE
Sc64chr12_NC_001144	457108	G	T	248	2			UPSTREAM:YLR154C	UPSTREAM:RNH203	UPSTREAM:RNH203	UPSTREAM:Ribonuclease H2 subunit C required for RNase H2 activity B related to human AGS3 that causes Aicardi-Goutieres syndrome	3	NOISE
Sc64chr5_NC_001137	1531	C	T	146	33	T856I	C2566T	YEL077C			Helicase-like protein encoded within the telomeric Y' element	3	NOISE
Sc64chrM_NC_001224	4269	A	T	33	10	I106I;I6L	A317T;A15T	Q0010;Q0017	;	ORF6;ORF7	Dubious mitochondrial open reading frame unlikely to encode a protein C based on available experimental and comparative sequence data B partially overlaps the dubious ORF Q0017;Dubious mitochondrial open reading frame unlikely to encode a protein C based on available experimental and comparative sequence data B partially overlaps the dubious ORF Q0010	3	NOISE
Sc64chr16_NC_001148	946244	G	A	84	30	D548N	G1641A	YPR204W			Helicase-like protein encoded within the telomeric Y' element	3	NOISE
Sc64chr4_NC_001136	989458	G	A	128	1	C964Y	G2890A	YDR261C-D			Retrotransposon TYA Gag and TYB Pol genes B in YDRCTY1-3 TYB is mutant and probably non-functional	3	NOISE
Sc64chr16_NC_001148	947933	C	T	48	2			UPSTREAM:YPR204C-A			UPSTREAM:Identified by gene-trapping C microarray-based expression analysis C and genome-wide homology searching	3	NOISE
Sc64chr8_NC_001140	93	TAAAAA	T	59	8			UPSTREAM:YHL050W-A			UPSTREAM:Dubious open reading frame unlikely to encode a protein C based on available experimental and comparative sequence data B identified by gene-trapping C microarray-based expression analysis C and genome-wide homology searching	3	NOISE
Sc64chr14_NC_001146	519421	AT	A	90	5			UPSTREAM:YNL054W-A			UPSTREAM:Retrotransposon TYA Gag gene co-transcribed with TYB Pol B translated as TYA or TYA-TYB polyprotein B Gag is a nucleocapsid protein that is the structural constituent of virus-like particles (VLPs) B similar to retroviral Gag	3	NOISE
Sc64chr16_NC_001148	946234	C	T	102	23	T544T	C1631T	YPR204W			Helicase-like protein encoded within the telomeric Y' element	3	NOISE
Sc64chr3_NC_001135	169797	G	A	110	18			UPSTREAM:YCR027C	UPSTREAM:RHB1	UPSTREAM:RHB1,RSG1	UPSTREAM:Putative Rheb-related GTPase involved in regulating canavanine resistance and arginine uptake B member of the Ras superfamily of G-proteins	3	NOISE
Sc64chr8_NC_001140	40	C	T	38	20			UPSTREAM:YHL050W-A			UPSTREAM:Dubious open reading frame unlikely to encode a protein C based on available experimental and comparative sequence data B identified by gene-trapping C microarray-based expression analysis C and genome-wide homology searching	3	NOISE
Sc64chr14_NC_001146	522891	T	C	58	7			UPSTREAM:YNL054W	UPSTREAM:VAC7	UPSTREAM:VAC7	UPSTREAM:Integral vacuolar membrane protein involved in vacuole inheritance and morphology B activates Fab1p kinase activity under basal conditions and also after hyperosmotic shock	3	NOISE
Sc64chr16_NC_001148	946293	A	G	57	21	N564S	A1690G	YPR204W			Helicase-like protein encoded within the telomeric Y' element	3	NOISE
Sc64chr3_NC_001135	169772	C	T	112	14			UPSTREAM:YCR027C	UPSTREAM:RHB1	UPSTREAM:RHB1,RSG1	UPSTREAM:Putative Rheb-related GTPase involved in regulating canavanine resistance and arginine uptake B member of the Ras superfamily of G-proteins	3	NOISE
Sc64chr16_NC_001148	62472	T	C	104	25			UPSTREAM:YPL257W			UPSTREAM:Putative protein of unknown function B homozygous diploid deletion strain exhibits low budding index B physically interacts with Hsp82p B YPL257W is not an essential gene	3	NOISE
Sc64chr12_NC_001144	458030	G	T	248	2			UPSTREAM:YLR154C	UPSTREAM:RNH203	UPSTREAM:RNH203	UPSTREAM:Ribonuclease H2 subunit C required for RNase H2 activity B related to human AGS3 that causes Aicardi-Goutieres syndrome	3	NOISE
Sc64chr13_NC_001145	908138	C	T	122	37	P259S	C774T	YMR317W			Putative protein of unknown function with some similarity to sialidase from Trypanosoma B YMR317W is not an essential gene	3	NOISE
Sc64chr9_NC_001141	25593	C	T	133	36	P172S	C513T	YIL169C		HPF1'	Putative protein of unknown function B serine Fthreonine rich and highly similar to YOL155C C a putative glucan alpha-1 C4-glucosidase B transcript is induced in both high and low pH environments B YIL169C is a non-essential gene	3	NOISE
Sc64chr12_NC_001144	977788	G	T	51	2			UPSTREAM:YLR423C	UPSTREAM:ATG17	UPSTREAM:ATG17,APG17	UPSTREAM:Scaffold protein responsible for phagophore assembly site organization B regulatory subunit of an autophagy-specific complex that includes Atg1p and Atg13p B stimulates Atg1p kinase activity	3	NOISE
Sc64chr16_NC_001148	441332	A	G	74	2			UPSTREAM:YPL059W	UPSTREAM:GRX5	UPSTREAM:GRX5	UPSTREAM:Hydroperoxide and superoxide-radical responsive glutathione-dependent oxidoreductase B mitochondrial matrix protein involved in the synthesis Fassembly of iron-sulfur centers B monothiol glutaredoxin subfamily member along with Grx3p and Grx4p	3	NOISE
Sc64chr4_NC_001136	989808	A	C	134	1	P847P	A2540C	YDR261C-D			Retrotransposon TYA Gag and TYB Pol genes B in YDRCTY1-3 TYB is mutant and probably non-functional	3	NOISE
Sc64chr4_NC_001136	647416	G	C	108	15	G1237A	G3709C	YDR098C-B			Retrotransposon TYA Gag and TYB Pol genes B transcribed Ftranslated as one unit B polyprotein is processed to make a nucleocapsid-like protein (Gag) C reverse transcriptase (RT) C protease (PR) C and integrase (IN) B similar to retroviral genes	3	NOISE
Sc64chr14_NC_001146	98320	C	T	106	33	A1304A	C3911T	YNL284C-B			Retrotransposon TYA Gag and TYB Pol genes B transcribed Ftranslated as one unit B polyprotein is processed to make a nucleocapsid-like protein (Gag) C reverse transcriptase (RT) C protease (PR) C and integrase (IN) B similar to retroviral genes	3	NOISE
Sc64chr4_NC_001136	650801	A	T	181	1	K109M;K109M	A325T;A325T	YDR098C-B;YDR098C-A	;	;	Retrotransposon TYA Gag and TYB Pol genes B transcribed Ftranslated as one unit B polyprotein is processed to make a nucleocapsid-like protein (Gag) C reverse transcriptase (RT) C protease (PR) C and integrase (IN) B similar to retroviral genes;Retrotransposon TYA Gag gene co-transcribed with TYB Pol B translated as TYA or TYA-TYB polyprotein B Gag is a nucleocapsid protein that is the structural…	3	NOISE
Sc64chr16_NC_001148	62049	G	A	138	15			UPSTREAM:YPL257W			UPSTREAM:Putative protein of unknown function B homozygous diploid deletion strain exhibits low budding index B physically interacts with Hsp82p B YPL257W is not an essential gene	3	NOISE
Sc64chr14_NC_001146	564079	G	T	74	6			UPSTREAM:YNL037C	UPSTREAM:IDH1	UPSTREAM:IDH1	UPSTREAM:Subunit of mitochondrial NAD( B)-dependent isocitrate dehydrogenase C which catalyzes the oxidation of isocitrate to alpha-ketoglutarate in the TCA cycle	4	NOISE
Sc64chr4_NC_001136	1529562	T	G	112	9	V1081G	T3241G	YDR545W	YRF1-1	YRF1-1,YRF1	Helicase encoded by the Y' element of subtelomeric regions C highly expressed in the mutants lacking the telomerase component TLC1 B potentially phosphorylated by Cdc28p	4	NOISE
Sc64chrM_NC_001224	52251	G	T	22	10			UPSTREAM:Q0144			UPSTREAM:Dubious open reading frame unlikely to encode a protein C based on available experimental and comparative sequence data	4	NOISE
Sc64chr9_NC_001141	377	A	G	55	2			UPSTREAM:YIL177W-A			UPSTREAM:Dubious open reading frame unlikely to encode a protein C based on available experimental and comparative sequence data B completely overlaps the uncharacterized gene YIL177C	4	NOISE
Sc64chr2_NC_001134	263742	C	T	112	13	F1291F	C3872T	YBR012W-B			Retrotransposon TYA Gag and TYB Pol genes B transcribed Ftranslated as one unit B polyprotein is processed to make a nucleocapsid-like protein (Gag) C reverse transcriptase (RT) C protease (PR) C and integrase (IN) B similar to retroviral genes	4	NOISE
Sc64chr7_NC_001139	535362	T	TC	95	10			UPSTREAM:YGR027W-A			UPSTREAM:Retrotransposon TYA Gag gene co-transcribed with TYB Pol B translated as TYA or TYA-TYB polyprotein B Gag is a nucleocapsid protein that is the structural constituent of virus-like particles (VLPs) B similar to retroviral Gag	4	NOISE
Sc64chr9_NC_001141	458	G	C	61	2			UPSTREAM:YIL177W-A			UPSTREAM:Dubious open reading frame unlikely to encode a protein C based on available experimental and comparative sequence data B completely overlaps the uncharacterized gene YIL177C	4	NOISE
Sc64chr4_NC_001136	1529154	C	A	128	2	A945D	C2833A	YDR545W	YRF1-1	YRF1-1,YRF1	Helicase encoded by the Y' element of subtelomeric regions C highly expressed in the mutants lacking the telomerase component TLC1 B potentially phosphorylated by Cdc28p	4	NOISE
Sc64chr10_NC_001142	12528	G	A	53	1	G352R	G1053A	YJL222W	VTH2	VTH2	Putative membrane glycoprotein with strong similarity to Vth1p and Pep1p FVps10p C may be involved in vacuolar protein sorting	4	NOISE
Sc64chr4_NC_001136	149142	A	C	4	2			UPSTREAM:YDL172C			UPSTREAM:Dubious ORF unlikely to encode a protein C based on available experimental and comparative sequence data	4	NOISE
Sc64chr12_NC_001144	981327	GA	G	96	8			UPSTREAM:YLR425W	UPSTREAM:TUS1	UPSTREAM:TUS1,SOP10	UPSTREAM:Guanine nucleotide exchange factor (GEF) that functions to modulate Rho1p activity as part of the cell integrity signaling pathway B multicopy suppressor of tor2 mutation and ypk1 ypk2 double mutation B potential Cdc28p substrate	4	NOISE
Sc64chr7_NC_001139	535448	T	C	98	30			UPSTREAM:YGR027W-A			UPSTREAM:Retrotransposon TYA Gag gene co-transcribed with TYB Pol B translated as TYA or TYA-TYB polyprotein B Gag is a nucleocapsid protein that is the structural constituent of virus-like particles (VLPs) B similar to retroviral Gag	4	NOISE
Sc64chrM_NC_001224	52240	C	T	20	10			UPSTREAM:Q0144			UPSTREAM:Dubious open reading frame unlikely to encode a protein C based on available experimental and comparative sequence data	4	NOISE
Sc64chr7_NC_001139	535911	TC	T	146	7			UPSTREAM:YGR027W-A			UPSTREAM:Retrotransposon TYA Gag gene co-transcribed with TYB Pol B translated as TYA or TYA-TYB polyprotein B Gag is a nucleocapsid protein that is the structural constituent of virus-like particles (VLPs) B similar to retroviral Gag	4	NOISE
Sc64chr4_NC_001136	1528240	G	C	205	1	K640N	G1919C	YDR545W	YRF1-1	YRF1-1,YRF1	Helicase encoded by the Y' element of subtelomeric regions C highly expressed in the mutants lacking the telomerase component TLC1 B potentially phosphorylated by Cdc28p	4	NOISE
Sc64chr10_NC_001142	14686	T	A	102	2	L1071*	T3211A	YJL222W	VTH2	VTH2	Putative membrane glycoprotein with strong similarity to Vth1p and Pep1p FVps10p C may be involved in vacuolar protein sorting	4	NOISE
Sc64chr2_NC_001134	264336	A	C	97	2	S1489S	A4466C	YBR012W-B			Retrotransposon TYA Gag and TYB Pol genes B transcribed Ftranslated as one unit B polyprotein is processed to make a nucleocapsid-like protein (Gag) C reverse transcriptase (RT) C protease (PR) C and integrase (IN) B similar to retroviral genes	4	NOISE
Sc64chr10_NC_001142	11578	A	C	43	1	Y35S	A103C	YJL222W	VTH2	VTH2	Putative membrane glycoprotein with strong similarity to Vth1p and Pep1p FVps10p C may be involved in vacuolar protein sorting	4	NOISE
Sc64chr2_NC_001134	264339	A	G	98	2	L1490L	A4469G	YBR012W-B			Retrotransposon TYA Gag and TYB Pol genes B transcribed Ftranslated as one unit B polyprotein is processed to make a nucleocapsid-like protein (Gag) C reverse transcriptase (RT) C protease (PR) C and integrase (IN) B similar to retroviral genes	4	NOISE
Sc64chr9_NC_001141	382	A	G	55	2			UPSTREAM:YIL177W-A			UPSTREAM:Dubious open reading frame unlikely to encode a protein C based on available experimental and comparative sequence data B completely overlaps the uncharacterized gene YIL177C	4	NOISE
Sc64chr12_NC_001144	978904	C	A	85	3			UPSTREAM:YLR425W	UPSTREAM:TUS1	UPSTREAM:TUS1,SOP10	UPSTREAM:Guanine nucleotide exchange factor (GEF) that functions to modulate Rho1p activity as part of the cell integrity signaling pathway B multicopy suppressor of tor2 mutation and ypk1 ypk2 double mutation B potential Cdc28p substrate	4	NOISE
Sc64chr14_NC_001146	564087	C	T	72	7			UPSTREAM:YNL037C	UPSTREAM:IDH1	UPSTREAM:IDH1	UPSTREAM:Subunit of mitochondrial NAD( B)-dependent isocitrate dehydrogenase C which catalyzes the oxidation of isocitrate to alpha-ketoglutarate in the TCA cycle	4	NOISE
Sc64chr6_NC_001138	142659	A	C	99	3	G1485G	A4454C	YFL002W-A			Retrotransposon TYA Gag and TYB Pol genes B transcribed Ftranslated as one unit B polyprotein is processed to make a nucleocapsid-like protein (Gag) C reverse transcriptase (RT) C protease (PR) C and integrase (IN) B similar to retroviral genes	4	NOISE
Sc64chr2_NC_001134	264333	C	A	92	2	N1488K	C4463A	YBR012W-B			Retrotransposon TYA Gag and TYB Pol genes B transcribed Ftranslated as one unit B polyprotein is processed to make a nucleocapsid-like protein (Gag) C reverse transcriptase (RT) C protease (PR) C and integrase (IN) B similar to retroviral genes	4	NOISE
Sc64chr10_NC_001142	13873	G	T	64	2	R800M	G2398T	YJL222W	VTH2	VTH2	Putative membrane glycoprotein with strong similarity to Vth1p and Pep1p FVps10p C may be involved in vacuolar protein sorting	4	NOISE
Sc64chr14_NC_001146	564127	T	G	85	6			UPSTREAM:YNL037C	UPSTREAM:IDH1	UPSTREAM:IDH1	UPSTREAM:Subunit of mitochondrial NAD( B)-dependent isocitrate dehydrogenase C which catalyzes the oxidation of isocitrate to alpha-ketoglutarate in the TCA cycle	4	NOISE
Sc64chrM_NC_001224	53729	AC	A	63	8			UPSTREAM:Q0144			UPSTREAM:Dubious open reading frame unlikely to encode a protein C based on available experimental and comparative sequence data	4	NOISE
Sc64chr12_NC_001144	8	A	C	183	54			UPSTREAM:YLL067W-A			UPSTREAM:Dubious open reading frame unlikely to encode a protein C based on available experimental and comparative sequence data B completely overlaps YLL067C	4	NOISE
Sc64chr12_NC_001144	982809	T	C	59	15			UPSTREAM:YLR425W	UPSTREAM:TUS1	UPSTREAM:TUS1,SOP10	UPSTREAM:Guanine nucleotide exchange factor (GEF) that functions to modulate Rho1p activity as part of the cell integrity signaling pathway B multicopy suppressor of tor2 mutation and ypk1 ypk2 double mutation B potential Cdc28p substrate	4	NOISE
Sc64chr14_NC_001146	564131	G	A	84	6			UPSTREAM:YNL037C	UPSTREAM:IDH1	UPSTREAM:IDH1	UPSTREAM:Subunit of mitochondrial NAD( B)-dependent isocitrate dehydrogenase C which catalyzes the oxidation of isocitrate to alpha-ketoglutarate in the TCA cycle	4	NOISE
Sc64chr4_NC_001136	1528241	A	T	203	1	N641Y	A1920T	YDR545W	YRF1-1	YRF1-1,YRF1	Helicase encoded by the Y' element of subtelomeric regions C highly expressed in the mutants lacking the telomerase component TLC1 B potentially phosphorylated by Cdc28p	4	NOISE
Sc64chr6_NC_001138	140067	G	A	108	1	S621S	G1862A	YFL002W-A			Retrotransposon TYA Gag and TYB Pol genes B transcribed Ftranslated as one unit B polyprotein is processed to make a nucleocapsid-like protein (Gag) C reverse transcriptase (RT) C protease (PR) C and integrase (IN) B similar to retroviral genes	4	NOISE
Sc64chr6_NC_001138	142665	G	A	90	4	E1487E	G4460A	YFL002W-A			Retrotransposon TYA Gag and TYB Pol genes B transcribed Ftranslated as one unit B polyprotein is processed to make a nucleocapsid-like protein (Gag) C reverse transcriptase (RT) C protease (PR) C and integrase (IN) B similar to retroviral genes	4	NOISE
Sc64chr6_NC_001138	142147	G	T	107	2	A1315S	G3942T	YFL002W-A			Retrotransposon TYA Gag and TYB Pol genes B transcribed Ftranslated as one unit B polyprotein is processed to make a nucleocapsid-like protein (Gag) C reverse transcriptase (RT) C protease (PR) C and integrase (IN) B similar to retroviral genes	4	NOISE
Sc64chr7_NC_001139	535916	GAATAT	G	145	8			UPSTREAM:YGR027W-A			UPSTREAM:Retrotransposon TYA Gag gene co-transcribed with TYB Pol B translated as TYA or TYA-TYB polyprotein B Gag is a nucleocapsid protein that is the structural constituent of virus-like particles (VLPs) B similar to retroviral Gag	4	NOISE
Sc64chr12_NC_001144	981330	G	GT	99	8			UPSTREAM:YLR425W	UPSTREAM:TUS1	UPSTREAM:TUS1,SOP10	UPSTREAM:Guanine nucleotide exchange factor (GEF) that functions to modulate Rho1p activity as part of the cell integrity signaling pathway B multicopy suppressor of tor2 mutation and ypk1 ypk2 double mutation B potential Cdc28p substrate	4	NOISE
Sc64chr12_NC_001144	134	T	TAA	118	41			UPSTREAM:YLL067W-A			UPSTREAM:Dubious open reading frame unlikely to encode a protein C based on available experimental and comparative sequence data B completely overlaps YLL067C	4	NOISE
Sc64chrM_NC_001224	52253	A	C	22	10			UPSTREAM:Q0144			UPSTREAM:Dubious open reading frame unlikely to encode a protein C based on available experimental and comparative sequence data	4	NOISE
Sc64chr9_NC_001141	420	T	A	51	2			UPSTREAM:YIL177W-A			UPSTREAM:Dubious open reading frame unlikely to encode a protein C based on available experimental and comparative sequence data B completely overlaps the uncharacterized gene YIL177C	4	NOISE
Sc64chr12_NC_001144	75	A	T	142	72			UPSTREAM:YLL067W-A			UPSTREAM:Dubious open reading frame unlikely to encode a protein C based on available experimental and comparative sequence data B completely overlaps YLL067C	4	NOISE
Sc64chrM_NC_001224	54262	A	T	23	4	N52Y	A153T	Q0144			Dubious open reading frame unlikely to encode a protein C based on available experimental and comparative sequence data	5	NOISE
Sc64chr9_NC_001141	1800	A	G	121	35	R1320R	A3959G	YIL177C_mRNA				5	NOISE
Sc64chr4_NC_001136	1211392	A	G	244	4	Q1465Q	A4394G	YDR365W-B			Retrotransposon TYA Gag and TYB Pol genes B transcribed Ftranslated as one unit B polyprotein is processed to make a nucleocapsid-like protein (Gag) C reverse transcriptase (RT) C protease (PR) C and integrase (IN) B similar to retroviral genes	5	NOISE
Sc64chr9_NC_001141	5329	T	C	143	5	A273A	T818C	YIL177C_mRNA				5	NOISE
Sc64chr4_NC_001136	1211381	G	A	242	4	E1462K	G4383A	YDR365W-B			Retrotransposon TYA Gag and TYB Pol genes B transcribed Ftranslated as one unit B polyprotein is processed to make a nucleocapsid-like protein (Gag) C reverse transcriptase (RT) C protease (PR) C and integrase (IN) B similar to retroviral genes	5	NOISE
Sc64chr7_NC_001139	567877	A	T	26	6			UPSTREAM:YGR038C-B			UPSTREAM:Retrotransposon TYA Gag and TYB Pol genes B transcribed Ftranslated as one unit B polyprotein is processed to make a nucleocapsid-like protein (Gag) C reverse transcriptase (RT) C protease (PR) C and integrase (IN) B similar to retroviral genes	5	NOISE
Sc64chrM_NC_001224	54261	A	T	21	4	L51F	A152T	Q0144			Dubious open reading frame unlikely to encode a protein C based on available experimental and comparative sequence data	5	NOISE
Sc64chr7_NC_001139	567858	T	C	28	10			UPSTREAM:YGR038C-B			UPSTREAM:Retrotransposon TYA Gag and TYB Pol genes B transcribed Ftranslated as one unit B polyprotein is processed to make a nucleocapsid-like protein (Gag) C reverse transcriptase (RT) C protease (PR) C and integrase (IN) B similar to retroviral genes	5	NOISE
Sc64chrM_NC_001224	54258	G	A	19	4	G50G	G149A	Q0144			Dubious open reading frame unlikely to encode a protein C based on available experimental and comparative sequence data	5	NOISE
Sc64chr4_NC_001136	1211395	T	C	245	5	Y1466Y	T4397C	YDR365W-B			Retrotransposon TYA Gag and TYB Pol genes B transcribed Ftranslated as one unit B polyprotein is processed to make a nucleocapsid-like protein (Gag) C reverse transcriptase (RT) C protease (PR) C and integrase (IN) B similar to retroviral genes	5	NOISE
Sc64chr4_NC_001136	1211788	A	C	117	16	K1597N	A4790C	YDR365W-B			Retrotransposon TYA Gag and TYB Pol genes B transcribed Ftranslated as one unit B polyprotein is processed to make a nucleocapsid-like protein (Gag) C reverse transcriptase (RT) C protease (PR) C and integrase (IN) B similar to retroviral genes	5	NOISE
Sc64chrM_NC_001224	54264	C	T	23	4	N52N	C155T	Q0144			Dubious open reading frame unlikely to encode a protein C based on available experimental and comparative sequence data	5	NOISE
Sc64chr7_NC_001139	570070	T	C	65	6			UPSTREAM:YGR038C-B			UPSTREAM:Retrotransposon TYA Gag and TYB Pol genes B transcribed Ftranslated as one unit B polyprotein is processed to make a nucleocapsid-like protein (Gag) C reverse transcriptase (RT) C protease (PR) C and integrase (IN) B similar to retroviral genes	5	NOISE
Sc64chr9_NC_001141	1779	A	G	118	27	A1327A	A3980G	YIL177C_mRNA				5	NOISE
Sc64chr4_NC_001136	1211383	G	C	241	4	E1462D	G4385C	YDR365W-B			Retrotransposon TYA Gag and TYB Pol genes B transcribed Ftranslated as one unit B polyprotein is processed to make a nucleocapsid-like protein (Gag) C reverse transcriptase (RT) C protease (PR) C and integrase (IN) B similar to retroviral genes	5	NOISE
Sc64chr9_NC_001141	1804	T	G	123	35	V1319G	T3955G	YIL177C_mRNA				5	NOISE
Sc64chrM_NC_001224	54288	G	A	18	4	M60I	G179A	Q0144			Dubious open reading frame unlikely to encode a protein C based on available experimental and comparative sequence data	5	NOISE
Sc64chr9_NC_001141	1803	T	A	125	34	D1319E	T3956A	YIL177C_mRNA				5	NOISE
Sc64chr7_NC_001139	567853	TATCGTACATA	T	44	6			UPSTREAM:YGR038C-B			UPSTREAM:Retrotransposon TYA Gag and TYB Pol genes B transcribed Ftranslated as one unit B polyprotein is processed to make a nucleocapsid-like protein (Gag) C reverse transcriptase (RT) C protease (PR) C and integrase (IN) B similar to retroviral genes	5	NOISE
Sc64chr4_NC_001136	515188	G	T	111	6	V1390L	G4167T	YDR034C-D			Retrotransposon TYA Gag and TYB Pol genes B transcribed Ftranslated as one unit B polyprotein is processed to make a nucleocapsid-like protein (Gag) C reverse transcriptase (RT) C protease (PR) C and integrase (IN) B similar to retroviral genes	6	NOISE
Sc64chr12_NC_001144	489883	C	T	127	36	S104F	C310T	YLR162W			Putative protein of unknown function B overexpression confers resistance to the antimicrobial peptide MiAMP1 and causes growth arrest C apoptosis C and increased sensitivity to cobalt chloride	6	NOISE
Sc64chr3_NC_001135	149564	C	G	4	2			UPSTREAM:YCR018C	UPSTREAM:SRD1	UPSTREAM:SRD1	UPSTREAM:Protein involved in the processing of pre-rRNA to mature rRNA B contains a C2 FC2 zinc finger motif B srd1 mutation suppresses defects caused by the rrp1-1 mutation	6	NOISE
Sc64chr12_NC_001144	489916	A	T	163	28	E115V	A343T	YLR162W			Putative protein of unknown function B overexpression confers resistance to the antimicrobial peptide MiAMP1 and causes growth arrest C apoptosis C and increased sensitivity to cobalt chloride	6	NOISE
Sc64chr12_NC_001144	489836	C	T	92	35	S88S	C263T	YLR162W			Putative protein of unknown function B overexpression confers resistance to the antimicrobial peptide MiAMP1 and causes growth arrest C apoptosis C and increased sensitivity to cobalt chloride	6	NOISE
Sc64chr4_NC_001136	515095	G	C	95	6	E1421Q	G4260C	YDR034C-D			Retrotransposon TYA Gag and TYB Pol genes B transcribed Ftranslated as one unit B polyprotein is processed to make a nucleocapsid-like protein (Gag) C reverse transcriptase (RT) C protease (PR) C and integrase (IN) B similar to retroviral genes	6	NOISE
Sc64chr4_NC_001136	514984	T	A	76	2	L1458I	T4371A	YDR034C-D			Retrotransposon TYA Gag and TYB Pol genes B transcribed Ftranslated as one unit B polyprotein is processed to make a nucleocapsid-like protein (Gag) C reverse transcriptase (RT) C protease (PR) C and integrase (IN) B similar to retroviral genes	6	NOISE
Sc64chrM_NC_001224	70516	C	CG	59	8			UPSTREAM:Q0250	UPSTREAM:COX2	UPSTREAM:COX2,OXI1,OXII	UPSTREAM:Subunit II of cytochrome c oxidase C which is the terminal member of the mitochondrial inner membrane electron transport chain B one of three mitochondrially-encoded subunits	6	NOISE
Sc64chrM_NC_001224	73461	T	C	45	12			UPSTREAM:Q0250	UPSTREAM:COX2	UPSTREAM:COX2,OXI1,OXII	UPSTREAM:Subunit II of cytochrome c oxidase C which is the terminal member of the mitochondrial inner membrane electron transport chain B one of three mitochondrially-encoded subunits	6	NOISE
Sc64chr12_NC_001144	489888	G	A	137	42	G106S	G315A	YLR162W			Putative protein of unknown function B overexpression confers resistance to the antimicrobial peptide MiAMP1 and causes growth arrest C apoptosis C and increased sensitivity to cobalt chloride	6	NOISE
Sc64chrM_NC_001224	68694	T	A	17	5			UPSTREAM:Q0250	UPSTREAM:COX2	UPSTREAM:COX2,OXI1,OXII	UPSTREAM:Subunit II of cytochrome c oxidase C which is the terminal member of the mitochondrial inner membrane electron transport chain B one of three mitochondrially-encoded subunits	6	NOISE
Sc64chr3_NC_001135	149569	A	G	4	2			UPSTREAM:YCR018C	UPSTREAM:SRD1	UPSTREAM:SRD1	UPSTREAM:Protein involved in the processing of pre-rRNA to mature rRNA B contains a C2 FC2 zinc finger motif B srd1 mutation suppresses defects caused by the rrp1-1 mutation	6	NOISE
Sc64chrM_NC_001224	68632	TTAGTA	T	56	6			UPSTREAM:Q0250	UPSTREAM:COX2	UPSTREAM:COX2,OXI1,OXII	UPSTREAM:Subunit II of cytochrome c oxidase C which is the terminal member of the mitochondrial inner membrane electron transport chain B one of three mitochondrially-encoded subunits	6	NOISE
Sc64chrM_NC_001224	71903	T	A	14	3			UPSTREAM:Q0250	UPSTREAM:COX2	UPSTREAM:COX2,OXI1,OXII	UPSTREAM:Subunit II of cytochrome c oxidase C which is the terminal member of the mitochondrial inner membrane electron transport chain B one of three mitochondrially-encoded subunits	6	NOISE
Sc64chr3_NC_001135	149580	C	T	4	2			UPSTREAM:YCR018C	UPSTREAM:SRD1	UPSTREAM:SRD1	UPSTREAM:Protein involved in the processing of pre-rRNA to mature rRNA B contains a C2 FC2 zinc finger motif B srd1 mutation suppresses defects caused by the rrp1-1 mutation	6	NOISE
Sc64chr12_NC_001144	489880	T	A	114	36	L103Q	T307A	YLR162W			Putative protein of unknown function B overexpression confers resistance to the antimicrobial peptide MiAMP1 and causes growth arrest C apoptosis C and increased sensitivity to cobalt chloride	6	NOISE
Sc64chrM_NC_001224	70498	T	C	57	10			UPSTREAM:Q0250	UPSTREAM:COX2	UPSTREAM:COX2,OXI1,OXII	UPSTREAM:Subunit II of cytochrome c oxidase C which is the terminal member of the mitochondrial inner membrane electron transport chain B one of three mitochondrially-encoded subunits	6	NOISE
Sc64chr4_NC_001136	515189	T	C	113	6	F1389F	T4166C	YDR034C-D			Retrotransposon TYA Gag and TYB Pol genes B transcribed Ftranslated as one unit B polyprotein is processed to make a nucleocapsid-like protein (Gag) C reverse transcriptase (RT) C protease (PR) C and integrase (IN) B similar to retroviral genes	6	NOISE
Sc64chr4_NC_001136	515036	G	A	87	2	L1440L	G4319A	YDR034C-D			Retrotransposon TYA Gag and TYB Pol genes B transcribed Ftranslated as one unit B polyprotein is processed to make a nucleocapsid-like protein (Gag) C reverse transcriptase (RT) C protease (PR) C and integrase (IN) B similar to retroviral genes	6	NOISE
Sc64chr3_NC_001135	149579	A	C	4	2			UPSTREAM:YCR018C	UPSTREAM:SRD1	UPSTREAM:SRD1	UPSTREAM:Protein involved in the processing of pre-rRNA to mature rRNA B contains a C2 FC2 zinc finger motif B srd1 mutation suppresses defects caused by the rrp1-1 mutation	6	NOISE
Sc64chr4_NC_001136	515084	G	A	89	6	R1424R	G4271A	YDR034C-D			Retrotransposon TYA Gag and TYB Pol genes B transcribed Ftranslated as one unit B polyprotein is processed to make a nucleocapsid-like protein (Gag) C reverse transcriptase (RT) C protease (PR) C and integrase (IN) B similar to retroviral genes	6	NOISE
Sc64chr4_NC_001136	88	C	CCCA	212	11			UPSTREAM:YDL248W	UPSTREAM:COS7	UPSTREAM:COS7	UPSTREAM:Protein of unknown function C member of the DUP380 subfamily of conserved C often subtelomerically-encoded proteins B the authentic C non-tagged protein is detected in highly purified mitochondria in high-throughput studies	7	NOISE
Sc64chrM_NC_001224	54790	C	T	21	6			UPSTREAM:Q0160	UPSTREAM:SCEI	UPSTREAM:SCEI,OMEGA	UPSTREAM:I-SceI DNA endonuclease C encoded by the mitochondrial group I intron of the S_rRNA gene B mediates gene conversion that propagates the intron into intron-less copies of the S_rRNA gene	7	NOISE
Sc64chr4_NC_001136	82	AC	A	229	12			UPSTREAM:YDL248W	UPSTREAM:COS7	UPSTREAM:COS7	UPSTREAM:Protein of unknown function C member of the DUP380 subfamily of conserved C often subtelomerically-encoded proteins B the authentic C non-tagged protein is detected in highly purified mitochondria in high-throughput studies	7	NOISE
Sc64chr10_NC_001142	729859	T	C	115	2			UPSTREAM:YJR156C	UPSTREAM:THI11	UPSTREAM:THI11	UPSTREAM:Protein involved in synthesis of the thiamine precursor hydroxymethylpyrimidine (HMP) B member of a subtelomeric gene family including THI5 C THI11 C THI12 C and THI13	7	NOISE
Sc64chr8_NC_001140	562369	A	G	181	48			UPSTREAM:YHR219C-A			UPSTREAM:Dubious open reading frame unlikely to encode a functional protein B identified by gene-trapping C microarray-based expression analysis C and genome-wide homology searching	7	NOISE
Sc64chrM_NC_001224	54757	A	G	13	3			UPSTREAM:Q0160	UPSTREAM:SCEI	UPSTREAM:SCEI,OMEGA	UPSTREAM:I-SceI DNA endonuclease C encoded by the mitochondrial group I intron of the S_rRNA gene B mediates gene conversion that propagates the intron into intron-less copies of the S_rRNA gene	7	NOISE
Sc64chr10_NC_001142	729842	A	G	118	2			UPSTREAM:YJR156C	UPSTREAM:THI11	UPSTREAM:THI11	UPSTREAM:Protein involved in synthesis of the thiamine precursor hydroxymethylpyrimidine (HMP) B member of a subtelomeric gene family including THI5 C THI11 C THI12 C and THI13	7	NOISE
Sc64chr8_NC_001140	562424	A	T	191	39			UPSTREAM:YHR219C-A			UPSTREAM:Dubious open reading frame unlikely to encode a functional protein B identified by gene-trapping C microarray-based expression analysis C and genome-wide homology searching	7	NOISE
Sc64chr4_NC_001136	98	C	CA	219	21			UPSTREAM:YDL248W	UPSTREAM:COS7	UPSTREAM:COS7	UPSTREAM:Protein of unknown function C member of the DUP380 subfamily of conserved C often subtelomerically-encoded proteins B the authentic C non-tagged protein is detected in highly purified mitochondria in high-throughput studies	7	NOISE
Sc64chrM_NC_001224	508	C	A	43	13			UPSTREAM:Q0010		UPSTREAM:ORF6	UPSTREAM:Dubious mitochondrial open reading frame unlikely to encode a protein C based on available experimental and comparative sequence data B partially overlaps the dubious ORF Q0017	7	NOISE
Sc64chr4_NC_001136	94	CA	C	223	12			UPSTREAM:YDL248W	UPSTREAM:COS7	UPSTREAM:COS7	UPSTREAM:Protein of unknown function C member of the DUP380 subfamily of conserved C often subtelomerically-encoded proteins B the authentic C non-tagged protein is detected in highly purified mitochondria in high-throughput studies	7	NOISE
Sc64chrM_NC_001224	3674	A	T	25	6			UPSTREAM:Q0010		UPSTREAM:ORF6	UPSTREAM:Dubious mitochondrial open reading frame unlikely to encode a protein C based on available experimental and comparative sequence data B partially overlaps the dubious ORF Q0017	7	NOISE
Sc64chr8_NC_001140	562497	GGT	G	226	6			UPSTREAM:YHR219C-A			UPSTREAM:Dubious open reading frame unlikely to encode a functional protein B identified by gene-trapping C microarray-based expression analysis C and genome-wide homology searching	7	NOISE
Sc64chrM_NC_001224	3708	A	C	18	8			UPSTREAM:Q0010		UPSTREAM:ORF6	UPSTREAM:Dubious mitochondrial open reading frame unlikely to encode a protein C based on available experimental and comparative sequence data B partially overlaps the dubious ORF Q0017	7	NOISE
Sc64chrM_NC_001224	513	T	C	35	17			UPSTREAM:Q0010		UPSTREAM:ORF6	UPSTREAM:Dubious mitochondrial open reading frame unlikely to encode a protein C based on available experimental and comparative sequence data B partially overlaps the dubious ORF Q0017	7	NOISE
Sc64chrM_NC_001224	58854	A	G	21	3			UPSTREAM:Q0160	UPSTREAM:SCEI	UPSTREAM:SCEI,OMEGA	UPSTREAM:I-SceI DNA endonuclease C encoded by the mitochondrial group I intron of the S_rRNA gene B mediates gene conversion that propagates the intron into intron-less copies of the S_rRNA gene	7	NOISE
Sc64chr10_NC_001142	729849	C	T	120	2			UPSTREAM:YJR156C	UPSTREAM:THI11	UPSTREAM:THI11	UPSTREAM:Protein involved in synthesis of the thiamine precursor hydroxymethylpyrimidine (HMP) B member of a subtelomeric gene family including THI5 C THI11 C THI12 C and THI13	7	NOISE
Sc64chr10_NC_001142	729862	A	T	116	2			UPSTREAM:YJR156C	UPSTREAM:THI11	UPSTREAM:THI11	UPSTREAM:Protein involved in synthesis of the thiamine precursor hydroxymethylpyrimidine (HMP) B member of a subtelomeric gene family including THI5 C THI11 C THI12 C and THI13	7	NOISE
Sc64chrM_NC_001224	1332	A	T	10	3			UPSTREAM:Q0010		UPSTREAM:ORF6	UPSTREAM:Dubious mitochondrial open reading frame unlikely to encode a protein C based on available experimental and comparative sequence data B partially overlaps the dubious ORF Q0017	7	NOISE
Sc64chrM_NC_001224	503	TCC	T	32	13			UPSTREAM:Q0010		UPSTREAM:ORF6	UPSTREAM:Dubious mitochondrial open reading frame unlikely to encode a protein C based on available experimental and comparative sequence data B partially overlaps the dubious ORF Q0017	7	NOISE
Sc64chr8_NC_001140	562505	G	GGT	233	8			UPSTREAM:YHR219C-A			UPSTREAM:Dubious open reading frame unlikely to encode a functional protein B identified by gene-trapping C microarray-based expression analysis C and genome-wide homology searching	7	NOISE
Sc64chr10_NC_001142	729847	A	G	118	2			UPSTREAM:YJR156C	UPSTREAM:THI11	UPSTREAM:THI11	UPSTREAM:Protein involved in synthesis of the thiamine precursor hydroxymethylpyrimidine (HMP) B member of a subtelomeric gene family including THI5 C THI11 C THI12 C and THI13	7	NOISE
Sc64chr8_NC_001140	562425	G	A	193	39			UPSTREAM:YHR219C-A			UPSTREAM:Dubious open reading frame unlikely to encode a functional protein B identified by gene-trapping C microarray-based expression analysis C and genome-wide homology searching	7	NOISE
Sc64chr10_NC_001142	729855	C	G	116	2			UPSTREAM:YJR156C	UPSTREAM:THI11	UPSTREAM:THI11	UPSTREAM:Protein involved in synthesis of the thiamine precursor hydroxymethylpyrimidine (HMP) B member of a subtelomeric gene family including THI5 C THI11 C THI12 C and THI13	7	NOISE
Sc64chr4_NC_001136	92	A	AC	198	30			UPSTREAM:YDL248W	UPSTREAM:COS7	UPSTREAM:COS7	UPSTREAM:Protein of unknown function C member of the DUP380 subfamily of conserved C often subtelomerically-encoded proteins B the authentic C non-tagged protein is detected in highly purified mitochondria in high-throughput studies	7	NOISE
Sc64chr10_NC_001142	729863	G	A	118	2			UPSTREAM:YJR156C	UPSTREAM:THI11	UPSTREAM:THI11	UPSTREAM:Protein involved in synthesis of the thiamine precursor hydroxymethylpyrimidine (HMP) B member of a subtelomeric gene family including THI5 C THI11 C THI12 C and THI13	7	NOISE
Sc64chr8_NC_001140	562496	T	TG	231	7			UPSTREAM:YHR219C-A			UPSTREAM:Dubious open reading frame unlikely to encode a functional protein B identified by gene-trapping C microarray-based expression analysis C and genome-wide homology searching	7	NOISE
Sc64chr4_NC_001136	81	CA	C	187	52			UPSTREAM:YDL248W	UPSTREAM:COS7	UPSTREAM:COS7	UPSTREAM:Protein of unknown function C member of the DUP380 subfamily of conserved C often subtelomerically-encoded proteins B the authentic C non-tagged protein is detected in highly purified mitochondria in high-throughput studies	7	NOISE
Sc64chrM_NC_001224	54785	G	A	20	6			UPSTREAM:Q0160	UPSTREAM:SCEI	UPSTREAM:SCEI,OMEGA	UPSTREAM:I-SceI DNA endonuclease C encoded by the mitochondrial group I intron of the S_rRNA gene B mediates gene conversion that propagates the intron into intron-less copies of the S_rRNA gene	7	NOISE
Sc64chr8_NC_001140	562552	G	GT	225	6			UPSTREAM:YHR219C-A			UPSTREAM:Dubious open reading frame unlikely to encode a functional protein B identified by gene-trapping C microarray-based expression analysis C and genome-wide homology searching	7	NOISE
Sc64chr4_NC_001136	103	ACC	A	226	13			UPSTREAM:YDL248W	UPSTREAM:COS7	UPSTREAM:COS7	UPSTREAM:Protein of unknown function C member of the DUP380 subfamily of conserved C often subtelomerically-encoded proteins B the authentic C non-tagged protein is detected in highly purified mitochondria in high-throughput studies	7	NOISE
Sc64chrM_NC_001224	30285	A	AT	21	8			UPSTREAM:Q0092		UPSTREAM:ORF5	UPSTREAM:Dubious open reading frame unlikely to encode a protein C based on available experimental and comparative sequence data	8	NOISE
Sc64chrM_NC_001224	44975	G	A	47	6			UPSTREAM:Q0130	UPSTREAM:OLI1	UPSTREAM:OLI1,ATP9,OLI3	UPSTREAM:F0-ATP synthase subunit c (ATPase-associated proteolipid) C encoded on the mitochondrial genome B mutation confers oligomycin resistance B expression is specifically dependent on the nuclear genes AEP1 and AEP2	8	NOISE
Sc64chr12_NC_001144	215659	T	A	98	2	L1083L	T3248A	YLR035C-A			Retrotransposon TYA Gag and TYB Pol genes B polyprotein is processed to make a nucleocapsid-like protein (Gag) C reverse transcriptase (RT) C protease (PR) C and integrase (IN) B YLR035C-A is part of a mutant retrotransposon	8	NOISE
Sc64chrM_NC_001224	44991	AT	A	29	6			UPSTREAM:Q0130	UPSTREAM:OLI1	UPSTREAM:OLI1,ATP9,OLI3	UPSTREAM:F0-ATP synthase subunit c (ATPase-associated proteolipid) C encoded on the mitochondrial genome B mutation confers oligomycin resistance B expression is specifically dependent on the nuclear genes AEP1 and AEP2	8	NOISE
Sc64chrM_NC_001224	30282	A	T	22	8			UPSTREAM:Q0092		UPSTREAM:ORF5	UPSTREAM:Dubious open reading frame unlikely to encode a protein C based on available experimental and comparative sequence data	8	NOISE
Sc64chrM_NC_001224	45088	T	A	14	5			UPSTREAM:Q0130	UPSTREAM:OLI1	UPSTREAM:OLI1,ATP9,OLI3	UPSTREAM:F0-ATP synthase subunit c (ATPase-associated proteolipid) C encoded on the mitochondrial genome B mutation confers oligomycin resistance B expression is specifically dependent on the nuclear genes AEP1 and AEP2	8	NOISE
Sc64chrM_NC_001224	45078	A	G	13	5			UPSTREAM:Q0130	UPSTREAM:OLI1	UPSTREAM:OLI1,ATP9,OLI3	UPSTREAM:F0-ATP synthase subunit c (ATPase-associated proteolipid) C encoded on the mitochondrial genome B mutation confers oligomycin resistance B expression is specifically dependent on the nuclear genes AEP1 and AEP2	8	NOISE
Sc64chr12_NC_001144	215648	T	C	103	2	I1087T	T3259C	YLR035C-A			Retrotransposon TYA Gag and TYB Pol genes B polyprotein is processed to make a nucleocapsid-like protein (Gag) C reverse transcriptase (RT) C protease (PR) C and integrase (IN) B YLR035C-A is part of a mutant retrotransposon	8	NOISE
Sc64chrM_NC_001224	30280	A	T	24	8			UPSTREAM:Q0092		UPSTREAM:ORF5	UPSTREAM:Dubious open reading frame unlikely to encode a protein C based on available experimental and comparative sequence data	8	NOISE
Sc64chrM_NC_001224	30295	T	C	19	4			UPSTREAM:Q0092		UPSTREAM:ORF5	UPSTREAM:Dubious open reading frame unlikely to encode a protein C based on available experimental and comparative sequence data	8	NOISE
Sc64chrM_NC_001224	44995	T	G	29	6			UPSTREAM:Q0130	UPSTREAM:OLI1	UPSTREAM:OLI1,ATP9,OLI3	UPSTREAM:F0-ATP synthase subunit c (ATPase-associated proteolipid) C encoded on the mitochondrial genome B mutation confers oligomycin resistance B expression is specifically dependent on the nuclear genes AEP1 and AEP2	8	NOISE
Sc64chrM_NC_001224	44980	C	T	46	6			UPSTREAM:Q0130	UPSTREAM:OLI1	UPSTREAM:OLI1,ATP9,OLI3	UPSTREAM:F0-ATP synthase subunit c (ATPase-associated proteolipid) C encoded on the mitochondrial genome B mutation confers oligomycin resistance B expression is specifically dependent on the nuclear genes AEP1 and AEP2	8	NOISE
Sc64chr12_NC_001144	215656	G	A	100	2	T1084T	G3251A	YLR035C-A			Retrotransposon TYA Gag and TYB Pol genes B polyprotein is processed to make a nucleocapsid-like protein (Gag) C reverse transcriptase (RT) C protease (PR) C and integrase (IN) B YLR035C-A is part of a mutant retrotransposon	8	NOISE
Sc64chr12_NC_001144	215653	G	A	103	2	E1085E	G3254A	YLR035C-A			Retrotransposon TYA Gag and TYB Pol genes B polyprotein is processed to make a nucleocapsid-like protein (Gag) C reverse transcriptase (RT) C protease (PR) C and integrase (IN) B YLR035C-A is part of a mutant retrotransposon	8	NOISE
Sc64chrM_NC_001224	44998	A	T	24	6			UPSTREAM:Q0130	UPSTREAM:OLI1	UPSTREAM:OLI1,ATP9,OLI3	UPSTREAM:F0-ATP synthase subunit c (ATPase-associated proteolipid) C encoded on the mitochondrial genome B mutation confers oligomycin resistance B expression is specifically dependent on the nuclear genes AEP1 and AEP2	8	NOISE
Sc64chrM_NC_001224	30290	T	A	18	8			UPSTREAM:Q0092		UPSTREAM:ORF5	UPSTREAM:Dubious open reading frame unlikely to encode a protein C based on available experimental and comparative sequence data	8	NOISE
Sc64chr12_NC_001144	215672	G	A	95	2	S1079N	G3235A	YLR035C-A			Retrotransposon TYA Gag and TYB Pol genes B polyprotein is processed to make a nucleocapsid-like protein (Gag) C reverse transcriptase (RT) C protease (PR) C and integrase (IN) B YLR035C-A is part of a mutant retrotransposon	8	NOISE
Sc64chr12_NC_001144	215719	T	C	113	2	F1063F	T3188C	YLR035C-A			Retrotransposon TYA Gag and TYB Pol genes B polyprotein is processed to make a nucleocapsid-like protein (Gag) C reverse transcriptase (RT) C protease (PR) C and integrase (IN) B YLR035C-A is part of a mutant retrotransposon	8	NOISE
Sc64chr12_NC_001144	218217	T	A	107	1	C231S	T690A	YLR035C-A			Retrotransposon TYA Gag and TYB Pol genes B polyprotein is processed to make a nucleocapsid-like protein (Gag) C reverse transcriptase (RT) C protease (PR) C and integrase (IN) B YLR035C-A is part of a mutant retrotransposon	8	NOISE
Sc64chr12_NC_001144	215665	T	G	97	2	G1081G	T3242G	YLR035C-A			Retrotransposon TYA Gag and TYB Pol genes B polyprotein is processed to make a nucleocapsid-like protein (Gag) C reverse transcriptase (RT) C protease (PR) C and integrase (IN) B YLR035C-A is part of a mutant retrotransposon	8	NOISE
Sc64chrM_NC_001224	33619	A	T	10	3			UPSTREAM:Q0105_mRNA				9	NOISE
Sc64chr9_NC_001141	246073	T	TA	28	6			UPSTREAM:YIL060W			UPSTREAM:Putative protein of unknown function B mutant accumulates less glycogen than does wild type B null mutation results in a decrease in plasma membrane electron transport B YIL060W is not an essential gene	9	NOISE
Sc64chrM_NC_001224	32262	T	A	26	12			UPSTREAM:Q0105_mRNA				9	NOISE
Sc64chrM_NC_001224	33622	T	C	11	3			UPSTREAM:Q0105_mRNA				9	NOISE
Sc64chrM_NC_001224	33220	A	AG	36	7			UPSTREAM:Q0105_mRNA				9	NOISE
Sc64chr9_NC_001141	246099	A	AT	38	8			UPSTREAM:YIL060W			UPSTREAM:Putative protein of unknown function B mutant accumulates less glycogen than does wild type B null mutation results in a decrease in plasma membrane electron transport B YIL060W is not an essential gene	9	NOISE
Sc64chr9_NC_001141	246068	A	G	27	6			UPSTREAM:YIL060W			UPSTREAM:Putative protein of unknown function B mutant accumulates less glycogen than does wild type B null mutation results in a decrease in plasma membrane electron transport B YIL060W is not an essential gene	9	NOISE
Sc64chr9_NC_001141	246056	G	A	24	6			UPSTREAM:YIL060W			UPSTREAM:Putative protein of unknown function B mutant accumulates less glycogen than does wild type B null mutation results in a decrease in plasma membrane electron transport B YIL060W is not an essential gene	9	NOISE
Sc64chrM_NC_001224	32281	A	G	23	10			UPSTREAM:Q0105_mRNA				9	NOISE
Sc64chr9_NC_001141	246041	A	G	13	4			UPSTREAM:YIL060W			UPSTREAM:Putative protein of unknown function B mutant accumulates less glycogen than does wild type B null mutation results in a decrease in plasma membrane electron transport B YIL060W is not an essential gene	9	NOISE
Sc64chrM_NC_001224	32265	C	A	26	10			UPSTREAM:Q0105_mRNA				9	NOISE
Sc64chrM_NC_001224	32263	A	G	27	10			UPSTREAM:Q0105_mRNA				9	NOISE
Sc64chrM_NC_001224	32286	T	C	22	8			UPSTREAM:Q0105_mRNA				9	NOISE
Sc64chr9_NC_001141	246047	G	A	15	4			UPSTREAM:YIL060W			UPSTREAM:Putative protein of unknown function B mutant accumulates less glycogen than does wild type B null mutation results in a decrease in plasma membrane electron transport B YIL060W is not an essential gene	9	NOISE
Sc64chr9_NC_001141	246089	T	TA	37	6			UPSTREAM:YIL060W			UPSTREAM:Putative protein of unknown function B mutant accumulates less glycogen than does wild type B null mutation results in a decrease in plasma membrane electron transport B YIL060W is not an essential gene	9	NOISE
Sc64chr9_NC_001141	246045	C	T	14	4			UPSTREAM:YIL060W			UPSTREAM:Putative protein of unknown function B mutant accumulates less glycogen than does wild type B null mutation results in a decrease in plasma membrane electron transport B YIL060W is not an essential gene	9	NOISE
Sc64chr9_NC_001141	246079	C	T	31	6			UPSTREAM:YIL060W			UPSTREAM:Putative protein of unknown function B mutant accumulates less glycogen than does wild type B null mutation results in a decrease in plasma membrane electron transport B YIL060W is not an essential gene	9	NOISE
Sc64chrM_NC_001224	81349	GGGGT	G	21	10			UPSTREAM:Q0297		UPSTREAM:ORF12	UPSTREAM:Dubious open reading frame of the mitochondrial genome B unlikely to encode a protein C based on available experimental and comparative sequence data B partially overlaps the verified gene RPM1	11	NOISE
Sc64chrM_NC_001224	82908	GA	G	24	6			UPSTREAM:Q0297		UPSTREAM:ORF12	UPSTREAM:Dubious open reading frame of the mitochondrial genome B unlikely to encode a protein C based on available experimental and comparative sequence data B partially overlaps the verified gene RPM1	11	NOISE
Sc64chrM_NC_001224	82869	G	A	46	9			UPSTREAM:Q0297		UPSTREAM:ORF12	UPSTREAM:Dubious open reading frame of the mitochondrial genome B unlikely to encode a protein C based on available experimental and comparative sequence data B partially overlaps the verified gene RPM1	11	NOISE
Sc64chrM_NC_001224	82845	AC	A	36	14			UPSTREAM:Q0297		UPSTREAM:ORF12	UPSTREAM:Dubious open reading frame of the mitochondrial genome B unlikely to encode a protein C based on available experimental and comparative sequence data B partially overlaps the verified gene RPM1	11	NOISE
Sc64chrM_NC_001224	82989	A	G	18	4			UPSTREAM:Q0297		UPSTREAM:ORF12	UPSTREAM:Dubious open reading frame of the mitochondrial genome B unlikely to encode a protein C based on available experimental and comparative sequence data B partially overlaps the verified gene RPM1	11	NOISE
Sc64chrM_NC_001224	82995	T	C	23	4			UPSTREAM:Q0297		UPSTREAM:ORF12	UPSTREAM:Dubious open reading frame of the mitochondrial genome B unlikely to encode a protein C based on available experimental and comparative sequence data B partially overlaps the verified gene RPM1	11	NOISE
Sc64chrM_NC_001224	82367	A	C	43	8			UPSTREAM:Q0297		UPSTREAM:ORF12	UPSTREAM:Dubious open reading frame of the mitochondrial genome B unlikely to encode a protein C based on available experimental and comparative sequence data B partially overlaps the verified gene RPM1	11	NOISE
Sc64chrM_NC_001224	83432	T	G	16	2			UPSTREAM:Q0297		UPSTREAM:ORF12	UPSTREAM:Dubious open reading frame of the mitochondrial genome B unlikely to encode a protein C based on available experimental and comparative sequence data B partially overlaps the verified gene RPM1	11	NOISE
Sc64chr6_NC_001138	4787	C	CA	154	12			UPSTREAM:YFL063W			UPSTREAM:Dubious open reading frame C based on available experimental and comparative sequence data	12	NOISE
Sc64chr6_NC_001138	4765	C	CA	185	10			UPSTREAM:YFL063W			UPSTREAM:Dubious open reading frame C based on available experimental and comparative sequence data	12	NOISE
Sc64chr6_NC_001138	4764	ACCA	A	190	0			UPSTREAM:YFL063W			UPSTREAM:Dubious open reading frame C based on available experimental and comparative sequence data	12	NOISE
Sc64chr6_NC_001138	4740	A	AC	211	11			UPSTREAM:YFL063W			UPSTREAM:Dubious open reading frame C based on available experimental and comparative sequence data	12	NOISE
Sc64chr6_NC_001138	4728	CA	C	218	28			UPSTREAM:YFL063W			UPSTREAM:Dubious open reading frame C based on available experimental and comparative sequence data	12	NOISE
Sc64chr6_NC_001138	4723	CCA	C	224	11			UPSTREAM:YFL063W			UPSTREAM:Dubious open reading frame C based on available experimental and comparative sequence data	12	NOISE
Sc64chr6_NC_001138	4789	AC	A	162	17			UPSTREAM:YFL063W			UPSTREAM:Dubious open reading frame C based on available experimental and comparative sequence data	12	NOISE
Sc64chr6_NC_001138	4752	CA	C	206	14			UPSTREAM:YFL063W			UPSTREAM:Dubious open reading frame C based on available experimental and comparative sequence data	12	NOISE
Sc64chr6_NC_001138	4716	C	CA	221	21			UPSTREAM:YFL063W			UPSTREAM:Dubious open reading frame C based on available experimental and comparative sequence data	12	NOISE
Sc64chr6_NC_001138	4769	A	AC	180	13			UPSTREAM:YFL063W			UPSTREAM:Dubious open reading frame C based on available experimental and comparative sequence data	12	NOISE
Sc64chr6_NC_001138	4775	C	CCCACA	172	17			UPSTREAM:YFL063W			UPSTREAM:Dubious open reading frame C based on available experimental and comparative sequence data	12	NOISE
Sc64chr6_NC_001138	4715	AC	A	217	25			UPSTREAM:YFL063W			UPSTREAM:Dubious open reading frame C based on available experimental and comparative sequence data	12	NOISE
Sc64chr4_NC_001136	513932	C	A	106	10			UPSTREAM:YDR034C	UPSTREAM:LYS14	UPSTREAM:LYS14	UPSTREAM:Transcriptional activator involved in regulation of genes of the lysine biosynthesis pathway B requires -aminoadipate semialdehyde as co-inducer	13	NOISE
Sc64chr4_NC_001136	513915	A	C	93	14			UPSTREAM:YDR034C	UPSTREAM:LYS14	UPSTREAM:LYS14	UPSTREAM:Transcriptional activator involved in regulation of genes of the lysine biosynthesis pathway B requires -aminoadipate semialdehyde as co-inducer	13	NOISE
Sc64chr4_NC_001136	513896	T	C	97	11			UPSTREAM:YDR034C	UPSTREAM:LYS14	UPSTREAM:LYS14	UPSTREAM:Transcriptional activator involved in regulation of genes of the lysine biosynthesis pathway B requires -aminoadipate semialdehyde as co-inducer	13	NOISE
Sc64chr4_NC_001136	513912	T	C	94	13			UPSTREAM:YDR034C	UPSTREAM:LYS14	UPSTREAM:LYS14	UPSTREAM:Transcriptional activator involved in regulation of genes of the lysine biosynthesis pathway B requires -aminoadipate semialdehyde as co-inducer	13	NOISE
Sc64chr4_NC_001136	513922	T	A	101	8			UPSTREAM:YDR034C	UPSTREAM:LYS14	UPSTREAM:LYS14	UPSTREAM:Transcriptional activator involved in regulation of genes of the lysine biosynthesis pathway B requires -aminoadipate semialdehyde as co-inducer	13	NOISE
Sc64chr4_NC_001136	513947	C	CT	105	11			UPSTREAM:YDR034C	UPSTREAM:LYS14	UPSTREAM:LYS14	UPSTREAM:Transcriptional activator involved in regulation of genes of the lysine biosynthesis pathway B requires -aminoadipate semialdehyde as co-inducer	13	NOISE
Sc64chr4_NC_001136	513924	T	C	102	9			UPSTREAM:YDR034C	UPSTREAM:LYS14	UPSTREAM:LYS14	UPSTREAM:Transcriptional activator involved in regulation of genes of the lysine biosynthesis pathway B requires -aminoadipate semialdehyde as co-inducer	13	NOISE
Sc64chr4_NC_001136	513945	T	A	103	13			UPSTREAM:YDR034C	UPSTREAM:LYS14	UPSTREAM:LYS14	UPSTREAM:Transcriptional activator involved in regulation of genes of the lysine biosynthesis pathway B requires -aminoadipate semialdehyde as co-inducer	13	NOISE
Sc64chr4_NC_001136	513923	A	G	102	8			UPSTREAM:YDR034C	UPSTREAM:LYS14	UPSTREAM:LYS14	UPSTREAM:Transcriptional activator involved in regulation of genes of the lysine biosynthesis pathway B requires -aminoadipate semialdehyde as co-inducer	13	NOISE
Sc64chr4_NC_001136	513938	C	T	107	10			UPSTREAM:YDR034C	UPSTREAM:LYS14	UPSTREAM:LYS14	UPSTREAM:Transcriptional activator involved in regulation of genes of the lysine biosynthesis pathway B requires -aminoadipate semialdehyde as co-inducer	13	NOISE
Sc64chr4_NC_001136	513934	T	C	108	10			UPSTREAM:YDR034C	UPSTREAM:LYS14	UPSTREAM:LYS14	UPSTREAM:Transcriptional activator involved in regulation of genes of the lysine biosynthesis pathway B requires -aminoadipate semialdehyde as co-inducer	13	NOISE
Sc64chr4_NC_001136	513907	A	T	96	14			UPSTREAM:YDR034C	UPSTREAM:LYS14	UPSTREAM:LYS14	UPSTREAM:Transcriptional activator involved in regulation of genes of the lysine biosynthesis pathway B requires -aminoadipate semialdehyde as co-inducer	13	NOISE
Sc64chr4_NC_001136	513937	G	A	107	8			UPSTREAM:YDR034C	UPSTREAM:LYS14	UPSTREAM:LYS14	UPSTREAM:Transcriptional activator involved in regulation of genes of the lysine biosynthesis pathway B requires -aminoadipate semialdehyde as co-inducer	13	NOISE
Sc64chr12_NC_001144	1065119	TGG	T	184	9			UPSTREAM:YLR462W			UPSTREAM:Putative protein of unknown function with similarity to helicases B YLR462W is within the telomere on the right arm of chromosome XII	15	NOISE
Sc64chr12_NC_001144	1065113	GT	G	165	25			UPSTREAM:YLR462W			UPSTREAM:Putative protein of unknown function with similarity to helicases B YLR462W is within the telomere on the right arm of chromosome XII	15	NOISE
Sc64chr12_NC_001144	1065125	TG	T	168	13			UPSTREAM:YLR462W			UPSTREAM:Putative protein of unknown function with similarity to helicases B YLR462W is within the telomere on the right arm of chromosome XII	15	NOISE
Sc64chr12_NC_001144	1065105	TGGT	T	206	0			UPSTREAM:YLR462W			UPSTREAM:Putative protein of unknown function with similarity to helicases B YLR462W is within the telomere on the right arm of chromosome XII	15	NOISE
Sc64chr12_NC_001144	1065133	G	GT	150	20			UPSTREAM:YLR462W			UPSTREAM:Putative protein of unknown function with similarity to helicases B YLR462W is within the telomere on the right arm of chromosome XII	15	NOISE
Sc64chr12_NC_001144	1065106	G	GGT	191	12			UPSTREAM:YLR462W			UPSTREAM:Putative protein of unknown function with similarity to helicases B YLR462W is within the telomere on the right arm of chromosome XII	15	NOISE
Sc64chr12_NC_001144	1065137	TG	T	145	12			UPSTREAM:YLR462W			UPSTREAM:Putative protein of unknown function with similarity to helicases B YLR462W is within the telomere on the right arm of chromosome XII	15	NOISE
Sc64chr12_NC_001144	1065114	T	TG	168	14			UPSTREAM:YLR462W			UPSTREAM:Putative protein of unknown function with similarity to helicases B YLR462W is within the telomere on the right arm of chromosome XII	15	NOISE
Sc64chr12_NC_001144	1065127	G	GT	160	19			UPSTREAM:YLR462W			UPSTREAM:Putative protein of unknown function with similarity to helicases B YLR462W is within the telomere on the right arm of chromosome XII	15	NOISE
Sc64chr12_NC_001144	1065077	TG	T	192	16			UPSTREAM:YLR462W			UPSTREAM:Putative protein of unknown function with similarity to helicases B YLR462W is within the telomere on the right arm of chromosome XII	15	NOISE
Sc64chr12_NC_001144	1065139	G	GT	137	18			UPSTREAM:YLR462W			UPSTREAM:Putative protein of unknown function with similarity to helicases B YLR462W is within the telomere on the right arm of chromosome XII	15	NOISE
Sc64chr12_NC_001144	1065072	T	TG	193	24			UPSTREAM:YLR462W			UPSTREAM:Putative protein of unknown function with similarity to helicases B YLR462W is within the telomere on the right arm of chromosome XII	15	NOISE
Sc64chr12_NC_001144	1065088	T	G	144	68			UPSTREAM:YLR462W			UPSTREAM:Putative protein of unknown function with similarity to helicases B YLR462W is within the telomere on the right arm of chromosome XII	15	NOISE
Sc64chr12_NC_001144	1065131	TG	T	166	12			UPSTREAM:YLR462W			UPSTREAM:Putative protein of unknown function with similarity to helicases B YLR462W is within the telomere on the right arm of chromosome XII	15	NOISE
Sc64chr12_NC_001144	1065103	TGTG	T	206	13			UPSTREAM:YLR462W			UPSTREAM:Putative protein of unknown function with similarity to helicases B YLR462W is within the telomere on the right arm of chromosome XII	15	NOISE
Sc64chr11_NC_001143	666789	T	G	121	33			UPSTREAM:YKR105C	UPSTREAM:VBA5	UPSTREAM:VBA5	UPSTREAM:Putative transporter of the Major Facilitator Superfamily (MFS) B proposed role as a basic amino acid permease based on phylogeny	16	NOISE
Sc64chr11_NC_001143	666717	GGT	G	169	7			UPSTREAM:YKR105C	UPSTREAM:VBA5	UPSTREAM:VBA5	UPSTREAM:Putative transporter of the Major Facilitator Superfamily (MFS) B proposed role as a basic amino acid permease based on phylogeny	16	NOISE
Sc64chr11_NC_001143	666695	GTG	G	199	0			UPSTREAM:YKR105C	UPSTREAM:VBA5	UPSTREAM:VBA5	UPSTREAM:Putative transporter of the Major Facilitator Superfamily (MFS) B proposed role as a basic amino acid permease based on phylogeny	16	NOISE
Sc64chr11_NC_001143	666733	GTG	G	189	0			UPSTREAM:YKR105C	UPSTREAM:VBA5	UPSTREAM:VBA5	UPSTREAM:Putative transporter of the Major Facilitator Superfamily (MFS) B proposed role as a basic amino acid permease based on phylogeny	16	NOISE
Sc64chr11_NC_001143	666700	TGG	T	194	5			UPSTREAM:YKR105C	UPSTREAM:VBA5	UPSTREAM:VBA5	UPSTREAM:Putative transporter of the Major Facilitator Superfamily (MFS) B proposed role as a basic amino acid permease based on phylogeny	16	NOISE
Sc64chr11_NC_001143	666702	GGT	G	175	24			UPSTREAM:YKR105C	UPSTREAM:VBA5	UPSTREAM:VBA5	UPSTREAM:Putative transporter of the Major Facilitator Superfamily (MFS) B proposed role as a basic amino acid permease based on phylogeny	16	NOISE
Sc64chr11_NC_001143	666675	G	GGT	225	7			UPSTREAM:YKR105C	UPSTREAM:VBA5	UPSTREAM:VBA5	UPSTREAM:Putative transporter of the Major Facilitator Superfamily (MFS) B proposed role as a basic amino acid permease based on phylogeny	16	NOISE
Sc64chr11_NC_001143	666708	T	TG	171	11			UPSTREAM:YKR105C	UPSTREAM:VBA5	UPSTREAM:VBA5	UPSTREAM:Putative transporter of the Major Facilitator Superfamily (MFS) B proposed role as a basic amino acid permease based on phylogeny	16	NOISE
Sc64chr11_NC_001143	666721	T	TG	155	28			UPSTREAM:YKR105C	UPSTREAM:VBA5	UPSTREAM:VBA5	UPSTREAM:Putative transporter of the Major Facilitator Superfamily (MFS) B proposed role as a basic amino acid permease based on phylogeny	16	NOISE
Sc64chr11_NC_001143	666663	T	TG	221	11			UPSTREAM:YKR105C	UPSTREAM:VBA5	UPSTREAM:VBA5	UPSTREAM:Putative transporter of the Major Facilitator Superfamily (MFS) B proposed role as a basic amino acid permease based on phylogeny	16	NOISE
Sc64chr11_NC_001143	666681	GGT	G	212	12			UPSTREAM:YKR105C	UPSTREAM:VBA5	UPSTREAM:VBA5	UPSTREAM:Putative transporter of the Major Facilitator Superfamily (MFS) B proposed role as a basic amino acid permease based on phylogeny	16	NOISE
Sc64chr11_NC_001143	666679	TG	T	219	12			UPSTREAM:YKR105C	UPSTREAM:VBA5	UPSTREAM:VBA5	UPSTREAM:Putative transporter of the Major Facilitator Superfamily (MFS) B proposed role as a basic amino acid permease based on phylogeny	16	NOISE
Sc64chr11_NC_001143	666707	GT	G	150	33			UPSTREAM:YKR105C	UPSTREAM:VBA5	UPSTREAM:VBA5	UPSTREAM:Putative transporter of the Major Facilitator Superfamily (MFS) B proposed role as a basic amino acid permease based on phylogeny	16	NOISE
Sc64chr11_NC_001143	666710	GT	G	156	23			UPSTREAM:YKR105C	UPSTREAM:VBA5	UPSTREAM:VBA5	UPSTREAM:Putative transporter of the Major Facilitator Superfamily (MFS) B proposed role as a basic amino acid permease based on phylogeny	16	NOISE
Sc64chr11_NC_001143	666664	G	GGT	219	12			UPSTREAM:YKR105C	UPSTREAM:VBA5	UPSTREAM:VBA5	UPSTREAM:Putative transporter of the Major Facilitator Superfamily (MFS) B proposed role as a basic amino acid permease based on phylogeny	16	NOISE
Sc64chr11_NC_001143	666652	T	TG	212	10			UPSTREAM:YKR105C	UPSTREAM:VBA5	UPSTREAM:VBA5	UPSTREAM:Putative transporter of the Major Facilitator Superfamily (MFS) B proposed role as a basic amino acid permease based on phylogeny	16	NOISE
Sc64chr1_NC_001133	205445	C	T	123	21	A681A	C2042T	YAR050W	FLO1	FLO1,FLO2,FLO4	Lectin-like protein involved in flocculation C cell wall protein that binds to mannose chains on the surface of other cells C confers floc-forming ability that is chymotrypsin sensitive and heat resistant B similar to Flo5p	22	NOISE
Sc64chr1_NC_001133	205538	G	A	21	8	E712E	G2135A	YAR050W	FLO1	FLO1,FLO2,FLO4	Lectin-like protein involved in flocculation C cell wall protein that binds to mannose chains on the surface of other cells C confers floc-forming ability that is chymotrypsin sensitive and heat resistant B similar to Flo5p	22	NOISE
Sc64chr1_NC_001133	205811	C	T	151	72	T803T	C2408T	YAR050W	FLO1	FLO1,FLO2,FLO4	Lectin-like protein involved in flocculation C cell wall protein that binds to mannose chains on the surface of other cells C confers floc-forming ability that is chymotrypsin sensitive and heat resistant B similar to Flo5p	22	NOISE
Sc64chr1_NC_001133	205835	C	T	156	67	T811T	C2432T	YAR050W	FLO1	FLO1,FLO2,FLO4	Lectin-like protein involved in flocculation C cell wall protein that binds to mannose chains on the surface of other cells C confers floc-forming ability that is chymotrypsin sensitive and heat resistant B similar to Flo5p	22	NOISE
Sc64chr1_NC_001133	204434	C	T	149	46	G344G	C1031T	YAR050W	FLO1	FLO1,FLO2,FLO4	Lectin-like protein involved in flocculation C cell wall protein that binds to mannose chains on the surface of other cells C confers floc-forming ability that is chymotrypsin sensitive and heat resistant B similar to Flo5p	22	NOISE
Sc64chr1_NC_001133	205766	G	A	150	46	E788E	G2363A	YAR050W	FLO1	FLO1,FLO2,FLO4	Lectin-like protein involved in flocculation C cell wall protein that binds to mannose chains on the surface of other cells C confers floc-forming ability that is chymotrypsin sensitive and heat resistant B similar to Flo5p	22	NOISE
Sc64chr1_NC_001133	204470	A	C	70	21	V356V	A1067C	YAR050W	FLO1	FLO1,FLO2,FLO4	Lectin-like protein involved in flocculation C cell wall protein that binds to mannose chains on the surface of other cells C confers floc-forming ability that is chymotrypsin sensitive and heat resistant B similar to Flo5p	22	NOISE
Sc64chr1_NC_001133	204795	G	A	23	5	D465N	G1392A	YAR050W	FLO1	FLO1,FLO2,FLO4	Lectin-like protein involved in flocculation C cell wall protein that binds to mannose chains on the surface of other cells C confers floc-forming ability that is chymotrypsin sensitive and heat resistant B similar to Flo5p	22	NOISE
Sc64chr1_NC_001133	204431	T	C	155	43	T343T	T1028C	YAR050W	FLO1	FLO1,FLO2,FLO4	Lectin-like protein involved in flocculation C cell wall protein that binds to mannose chains on the surface of other cells C confers floc-forming ability that is chymotrypsin sensitive and heat resistant B similar to Flo5p	22	NOISE
Sc64chr1_NC_001133	205886	T	C	157	46	T828T	T2483C	YAR050W	FLO1	FLO1,FLO2,FLO4	Lectin-like protein involved in flocculation C cell wall protein that binds to mannose chains on the surface of other cells C confers floc-forming ability that is chymotrypsin sensitive and heat resistant B similar to Flo5p	22	NOISE
Sc64chr1_NC_001133	205760	C	T	141	53	S786S	C2357T	YAR050W	FLO1	FLO1,FLO2,FLO4	Lectin-like protein involved in flocculation C cell wall protein that binds to mannose chains on the surface of other cells C confers floc-forming ability that is chymotrypsin sensitive and heat resistant B similar to Flo5p	22	NOISE
Sc64chr1_NC_001133	205829	T	C	148	71	T809T	T2426C	YAR050W	FLO1	FLO1,FLO2,FLO4	Lectin-like protein involved in flocculation C cell wall protein that binds to mannose chains on the surface of other cells C confers floc-forming ability that is chymotrypsin sensitive and heat resistant B similar to Flo5p	22	NOISE
Sc64chr12_NC_001144	11284	AC	A	215	32			UPSTREAM:YLL065W		UPSTREAM:GIN11	UPSTREAM:Dubious open reading frame unlikely to encode a protein C based on available experimental and comparative sequence data B overlaps chromosome XII telomeric element core sequences	23	NOISE
Sc64chr12_NC_001144	11266	AC	A	222	15			UPSTREAM:YLL065W		UPSTREAM:GIN11	UPSTREAM:Dubious open reading frame unlikely to encode a protein C based on available experimental and comparative sequence data B overlaps chromosome XII telomeric element core sequences	23	NOISE
Sc64chr12_NC_001144	11223	CACA	C	230	11			UPSTREAM:YLL065W		UPSTREAM:GIN11	UPSTREAM:Dubious open reading frame unlikely to encode a protein C based on available experimental and comparative sequence data B overlaps chromosome XII telomeric element core sequences	23	NOISE
Sc64chr12_NC_001144	11303	CCA	C	230	15			UPSTREAM:YLL065W		UPSTREAM:GIN11	UPSTREAM:Dubious open reading frame unlikely to encode a protein C based on available experimental and comparative sequence data B overlaps chromosome XII telomeric element core sequences	23	NOISE
Sc64chr12_NC_001144	11236	AC	A	218	26			UPSTREAM:YLL065W		UPSTREAM:GIN11	UPSTREAM:Dubious open reading frame unlikely to encode a protein C based on available experimental and comparative sequence data B overlaps chromosome XII telomeric element core sequences	23	NOISE
Sc64chr12_NC_001144	11273	CCA	C	210	25			UPSTREAM:YLL065W		UPSTREAM:GIN11	UPSTREAM:Dubious open reading frame unlikely to encode a protein C based on available experimental and comparative sequence data B overlaps chromosome XII telomeric element core sequences	23	NOISE
Sc64chr12_NC_001144	11205	C	CCA	222	10			UPSTREAM:YLL065W		UPSTREAM:GIN11	UPSTREAM:Dubious open reading frame unlikely to encode a protein C based on available experimental and comparative sequence data B overlaps chromosome XII telomeric element core sequences	23	NOISE
Sc64chr12_NC_001144	11195	TAC	T	87	15			UPSTREAM:YLL065W		UPSTREAM:GIN11	UPSTREAM:Dubious open reading frame unlikely to encode a protein C based on available experimental and comparative sequence data B overlaps chromosome XII telomeric element core sequences	23	NOISE
Sc64chr12_NC_001144	11258	CCA	C	205	11			UPSTREAM:YLL065W		UPSTREAM:GIN11	UPSTREAM:Dubious open reading frame unlikely to encode a protein C based on available experimental and comparative sequence data B overlaps chromosome XII telomeric element core sequences	23	NOISE
Sc64chr12_NC_001144	11309	AC	A	199	40			UPSTREAM:YLL065W		UPSTREAM:GIN11	UPSTREAM:Dubious open reading frame unlikely to encode a protein C based on available experimental and comparative sequence data B overlaps chromosome XII telomeric element core sequences	23	NOISE
Sc64chr12_NC_001144	11243	C	CA	231	12			UPSTREAM:YLL065W		UPSTREAM:GIN11	UPSTREAM:Dubious open reading frame unlikely to encode a protein C based on available experimental and comparative sequence data B overlaps chromosome XII telomeric element core sequences	23	NOISE
Sc64chr12_NC_001144	11251	CA	C	205	39			UPSTREAM:YLL065W		UPSTREAM:GIN11	UPSTREAM:Dubious open reading frame unlikely to encode a protein C based on available experimental and comparative sequence data B overlaps chromosome XII telomeric element core sequences	23	NOISE
Sc64chr12_NC_001144	11237	C	CA	215	27			UPSTREAM:YLL065W		UPSTREAM:GIN11	UPSTREAM:Dubious open reading frame unlikely to encode a protein C based on available experimental and comparative sequence data B overlaps chromosome XII telomeric element core sequences	23	NOISE
Sc64chr12_NC_001144	11225	CA	C	195	52			UPSTREAM:YLL065W		UPSTREAM:GIN11	UPSTREAM:Dubious open reading frame unlikely to encode a protein C based on available experimental and comparative sequence data B overlaps chromosome XII telomeric element core sequences	23	NOISE
Sc64chr12_NC_001144	11250	A	C	172	57			UPSTREAM:YLL065W		UPSTREAM:GIN11	UPSTREAM:Dubious open reading frame unlikely to encode a protein C based on available experimental and comparative sequence data B overlaps chromosome XII telomeric element core sequences	23	NOISE
Sc64chr12_NC_001144	11290	AC	A	221	10			UPSTREAM:YLL065W		UPSTREAM:GIN11	UPSTREAM:Dubious open reading frame unlikely to encode a protein C based on available experimental and comparative sequence data B overlaps chromosome XII telomeric element core sequences	23	NOISE
Sc64chr12_NC_001144	11226	A	AC	215	26			UPSTREAM:YLL065W		UPSTREAM:GIN11	UPSTREAM:Dubious open reading frame unlikely to encode a protein C based on available experimental and comparative sequence data B overlaps chromosome XII telomeric element core sequences	23	NOISE
Sc64chr12_NC_001144	11310	C	CA	220	20			UPSTREAM:YLL065W		UPSTREAM:GIN11	UPSTREAM:Dubious open reading frame unlikely to encode a protein C based on available experimental and comparative sequence data B overlaps chromosome XII telomeric element core sequences	23	NOISE
Sc64chr12_NC_001144	11249	CA	C	224	16			UPSTREAM:YLL065W		UPSTREAM:GIN11	UPSTREAM:Dubious open reading frame unlikely to encode a protein C based on available experimental and comparative sequence data B overlaps chromosome XII telomeric element core sequences	23	NOISE
Sc64chr12_NC_001144	11278	CA	C	218	25			UPSTREAM:YLL065W		UPSTREAM:GIN11	UPSTREAM:Dubious open reading frame unlikely to encode a protein C based on available experimental and comparative sequence data B overlaps chromosome XII telomeric element core sequences	23	NOISE
Sc64chr12_NC_001144	11230	AC	A	237	11			UPSTREAM:YLL065W		UPSTREAM:GIN11	UPSTREAM:Dubious open reading frame unlikely to encode a protein C based on available experimental and comparative sequence data B overlaps chromosome XII telomeric element core sequences	23	NOISE
Sc64chr12_NC_001144	11316	CCCA	C	222	10			UPSTREAM:YLL065W		UPSTREAM:GIN11	UPSTREAM:Dubious open reading frame unlikely to encode a protein C based on available experimental and comparative sequence data B overlaps chromosome XII telomeric element core sequences	23	NOISE
Sc64chr12_NC_001144	11323	ACC	A	207	7			UPSTREAM:YLL065W		UPSTREAM:GIN11	UPSTREAM:Dubious open reading frame unlikely to encode a protein C based on available experimental and comparative sequence data B overlaps chromosome XII telomeric element core sequences	23	NOISE
Sc64chr1_NC_001133	25620	G	A	142	31	T783T	G2348A	YAL063C	FLO9	FLO9	Lectin-like protein with similarity to Flo1p C thought to be expressed and involved in flocculation	25	NOISE
Sc64chr1_NC_001133	25656	G	A	93	49	M771I	G2312A	YAL063C	FLO9	FLO9	Lectin-like protein with similarity to Flo1p C thought to be expressed and involved in flocculation	25	NOISE
Sc64chr1_NC_001133	25654	C	G	91	49	T772S	C2314G	YAL063C	FLO9	FLO9	Lectin-like protein with similarity to Flo1p C thought to be expressed and involved in flocculation	25	NOISE
Sc64chr1_NC_001133	26688	G	A	23	5	T427T	G1280A	YAL063C	FLO9	FLO9	Lectin-like protein with similarity to Flo1p C thought to be expressed and involved in flocculation	25	NOISE
Sc64chr1_NC_001133	25661	G	A	91	49	V770I	G2307A	YAL063C	FLO9	FLO9	Lectin-like protein with similarity to Flo1p C thought to be expressed and involved in flocculation	25	NOISE
Sc64chr1_NC_001133	25746	G	A	133	25	S741S	G2222A	YAL063C	FLO9	FLO9	Lectin-like protein with similarity to Flo1p C thought to be expressed and involved in flocculation	25	NOISE
Sc64chr1_NC_001133	26661	A	G	30	6	K436K	A1307G	YAL063C	FLO9	FLO9	Lectin-like protein with similarity to Flo1p C thought to be expressed and involved in flocculation	25	NOISE
Sc64chr1_NC_001133	26940	A	G	143	51	T343T	A1028G	YAL063C	FLO9	FLO9	Lectin-like protein with similarity to Flo1p C thought to be expressed and involved in flocculation	25	NOISE
Sc64chr1_NC_001133	25671	A	G	138	15	T766T	A2297G	YAL063C	FLO9	FLO9	Lectin-like protein with similarity to Flo1p C thought to be expressed and involved in flocculation	25	NOISE
Sc64chr1_NC_001133	26901	T	G	29	13	V356V	T1067G	YAL063C	FLO9	FLO9	Lectin-like protein with similarity to Flo1p C thought to be expressed and involved in flocculation	25	NOISE
Sc64chr1_NC_001133	26684	A	T	27	5	M429L	A1284T	YAL063C	FLO9	FLO9	Lectin-like protein with similarity to Flo1p C thought to be expressed and involved in flocculation	25	NOISE
Sc64chr1_NC_001133	26676	T	G	28	6	T431T	T1292G	YAL063C	FLO9	FLO9	Lectin-like protein with similarity to Flo1p C thought to be expressed and involved in flocculation	25	NOISE
Sc64chr1_NC_001133	26691	A	G	21	5	S426S	A1277G	YAL063C	FLO9	FLO9	Lectin-like protein with similarity to Flo1p C thought to be expressed and involved in flocculation	25	NOISE
Sc64chr1_NC_001133	26103	T	C	46	6	D622D	T1865C	YAL063C	FLO9	FLO9	Lectin-like protein with similarity to Flo1p C thought to be expressed and involved in flocculation	25	NOISE
Sc64chr1_NC_001133	26694	A	T	20	5	T425T	A1274T	YAL063C	FLO9	FLO9	Lectin-like protein with similarity to Flo1p C thought to be expressed and involved in flocculation	25	NOISE
Sc64chr1_NC_001133	26937	G	A	130	60	G344G	G1031A	YAL063C	FLO9	FLO9	Lectin-like protein with similarity to Flo1p C thought to be expressed and involved in flocculation	25	NOISE
Sc64chr3_NC_001135	253	CCA	C	212	11			UPSTREAM:YCL076W			UPSTREAM:Dubious open reading frame unlikely to encode a protein C based on available experimental and comparative sequence data	26	NOISE
Sc64chr3_NC_001135	282	A	AC	208	8			UPSTREAM:YCL076W			UPSTREAM:Dubious open reading frame unlikely to encode a protein C based on available experimental and comparative sequence data	26	NOISE
Sc64chr3_NC_001135	272	A	AC	164	24			UPSTREAM:YCL076W			UPSTREAM:Dubious open reading frame unlikely to encode a protein C based on available experimental and comparative sequence data	26	NOISE
Sc64chr3_NC_001135	131	ACAC	A	231	13			UPSTREAM:YCL076W			UPSTREAM:Dubious open reading frame unlikely to encode a protein C based on available experimental and comparative sequence data	26	NOISE
Sc64chr3_NC_001135	178	CACC	C	209	0			UPSTREAM:YCL076W			UPSTREAM:Dubious open reading frame unlikely to encode a protein C based on available experimental and comparative sequence data	26	NOISE
Sc64chr3_NC_001135	110	CCA	C	205	31			UPSTREAM:YCL076W			UPSTREAM:Dubious open reading frame unlikely to encode a protein C based on available experimental and comparative sequence data	26	NOISE
Sc64chr3_NC_001135	90	C	CA	216	16			UPSTREAM:YCL076W			UPSTREAM:Dubious open reading frame unlikely to encode a protein C based on available experimental and comparative sequence data	26	NOISE
Sc64chr3_NC_001135	129	A	AC	205	29			UPSTREAM:YCL076W			UPSTREAM:Dubious open reading frame unlikely to encode a protein C based on available experimental and comparative sequence data	26	NOISE
Sc64chr3_NC_001135	184	A	AC	224	18			UPSTREAM:YCL076W			UPSTREAM:Dubious open reading frame unlikely to encode a protein C based on available experimental and comparative sequence data	26	NOISE
Sc64chr3_NC_001135	308	AC	A	182	29			UPSTREAM:YCL076W			UPSTREAM:Dubious open reading frame unlikely to encode a protein C based on available experimental and comparative sequence data	26	NOISE
Sc64chr3_NC_001135	141	CCA	C	226	15			UPSTREAM:YCL076W			UPSTREAM:Dubious open reading frame unlikely to encode a protein C based on available experimental and comparative sequence data	26	NOISE
Sc64chr3_NC_001135	133	AC	A	221	25			UPSTREAM:YCL076W			UPSTREAM:Dubious open reading frame unlikely to encode a protein C based on available experimental and comparative sequence data	26	NOISE
Sc64chr3_NC_001135	146	CA	C	205	42			UPSTREAM:YCL076W			UPSTREAM:Dubious open reading frame unlikely to encode a protein C based on available experimental and comparative sequence data	26	NOISE
Sc64chr3_NC_001135	260	CA	C	198	12			UPSTREAM:YCL076W			UPSTREAM:Dubious open reading frame unlikely to encode a protein C based on available experimental and comparative sequence data	26	NOISE
Sc64chr3_NC_001135	231	AC	A	194	27			UPSTREAM:YCL076W			UPSTREAM:Dubious open reading frame unlikely to encode a protein C based on available experimental and comparative sequence data	26	NOISE
Sc64chr3_NC_001135	118	A	AC	217	10			UPSTREAM:YCL076W			UPSTREAM:Dubious open reading frame unlikely to encode a protein C based on available experimental and comparative sequence data	26	NOISE
Sc64chr3_NC_001135	278	C	CCA	194	5			UPSTREAM:YCL076W			UPSTREAM:Dubious open reading frame unlikely to encode a protein C based on available experimental and comparative sequence data	26	NOISE
Sc64chr3_NC_001135	117	CA	C	221	18			UPSTREAM:YCL076W			UPSTREAM:Dubious open reading frame unlikely to encode a protein C based on available experimental and comparative sequence data	26	NOISE
Sc64chr3_NC_001135	213	CA	C	213	27			UPSTREAM:YCL076W			UPSTREAM:Dubious open reading frame unlikely to encode a protein C based on available experimental and comparative sequence data	26	NOISE
Sc64chr3_NC_001135	134	C	CA	228	12			UPSTREAM:YCL076W			UPSTREAM:Dubious open reading frame unlikely to encode a protein C based on available experimental and comparative sequence data	26	NOISE
Sc64chr3_NC_001135	102	CA	C	222	25			UPSTREAM:YCL076W			UPSTREAM:Dubious open reading frame unlikely to encode a protein C based on available experimental and comparative sequence data	26	NOISE
Sc64chr3_NC_001135	195	A	AC	228	11			UPSTREAM:YCL076W			UPSTREAM:Dubious open reading frame unlikely to encode a protein C based on available experimental and comparative sequence data	26	NOISE
Sc64chr3_NC_001135	83	CCA	C	232	13			UPSTREAM:YCL076W			UPSTREAM:Dubious open reading frame unlikely to encode a protein C based on available experimental and comparative sequence data	26	NOISE
Sc64chr3_NC_001135	87	ACAC	A	232	8			UPSTREAM:YCL076W			UPSTREAM:Dubious open reading frame unlikely to encode a protein C based on available experimental and comparative sequence data	26	NOISE
Sc64chr3_NC_001135	294	CA	C	217	21			UPSTREAM:YCL076W			UPSTREAM:Dubious open reading frame unlikely to encode a protein C based on available experimental and comparative sequence data	26	NOISE
Sc64chr3_NC_001135	179	AC	A	208	22			UPSTREAM:YCL076W			UPSTREAM:Dubious open reading frame unlikely to encode a protein C based on available experimental and comparative sequence data	26	NOISE
Sc64chr14_NC_001146	784162	GT	G	200	13			UPSTREAM:YNR077C			UPSTREAM:Protein of unknown function C abundance changes with carbon source	36	NOISE
Sc64chr14_NC_001146	784233	TG	T	226	10			UPSTREAM:YNR077C			UPSTREAM:Protein of unknown function C abundance changes with carbon source	36	NOISE
Sc64chr14_NC_001146	784170	GT	G	185	29			UPSTREAM:YNR077C			UPSTREAM:Protein of unknown function C abundance changes with carbon source	36	NOISE
Sc64chr14_NC_001146	784072	TG	T	229	16			UPSTREAM:YNR077C			UPSTREAM:Protein of unknown function C abundance changes with carbon source	36	NOISE
Sc64chr14_NC_001146	784138	GGT	G	175	7			UPSTREAM:YNR077C			UPSTREAM:Protein of unknown function C abundance changes with carbon source	36	NOISE
Sc64chr14_NC_001146	784093	GGT	G	226	10			UPSTREAM:YNR077C			UPSTREAM:Protein of unknown function C abundance changes with carbon source	36	NOISE
Sc64chr14_NC_001146	784235	GT	G	205	33			UPSTREAM:YNR077C			UPSTREAM:Protein of unknown function C abundance changes with carbon source	36	NOISE
Sc64chr14_NC_001146	784092	TG	T	225	14			UPSTREAM:YNR077C			UPSTREAM:Protein of unknown function C abundance changes with carbon source	36	NOISE
Sc64chr14_NC_001146	784195	GTG	G	228	0			UPSTREAM:YNR077C			UPSTREAM:Protein of unknown function C abundance changes with carbon source	36	NOISE
Sc64chr14_NC_001146	784246	GT	G	226	13			UPSTREAM:YNR077C			UPSTREAM:Protein of unknown function C abundance changes with carbon source	36	NOISE
Sc64chr14_NC_001146	784253	G	GT	233	8			UPSTREAM:YNR077C			UPSTREAM:Protein of unknown function C abundance changes with carbon source	36	NOISE
Sc64chr14_NC_001146	784239	GT	G	216	28			UPSTREAM:YNR077C			UPSTREAM:Protein of unknown function C abundance changes with carbon source	36	NOISE
Sc64chr14_NC_001146	784242	GT	G	218	23			UPSTREAM:YNR077C			UPSTREAM:Protein of unknown function C abundance changes with carbon source	36	NOISE
Sc64chr14_NC_001146	784142	T	TG	172	15			UPSTREAM:YNR077C			UPSTREAM:Protein of unknown function C abundance changes with carbon source	36	NOISE
Sc64chr14_NC_001146	784206	TGTG	T	237	11			UPSTREAM:YNR077C			UPSTREAM:Protein of unknown function C abundance changes with carbon source	36	NOISE
Sc64chr14_NC_001146	784247	T	TG	226	12			UPSTREAM:YNR077C			UPSTREAM:Protein of unknown function C abundance changes with carbon source	36	NOISE
Sc64chr14_NC_001146	784220	GT	G	227	17			UPSTREAM:YNR077C			UPSTREAM:Protein of unknown function C abundance changes with carbon source	36	NOISE
Sc64chr14_NC_001146	784078	TGTG	T	233	9			UPSTREAM:YNR077C			UPSTREAM:Protein of unknown function C abundance changes with carbon source	36	NOISE
Sc64chr14_NC_001146	784208	T	TG	225	8			UPSTREAM:YNR077C			UPSTREAM:Protein of unknown function C abundance changes with carbon source	36	NOISE
Sc64chr14_NC_001146	784209	G	GGT	233	7			UPSTREAM:YNR077C			UPSTREAM:Protein of unknown function C abundance changes with carbon source	36	NOISE
Sc64chr14_NC_001146	784169	G	GT	198	9			UPSTREAM:YNR077C			UPSTREAM:Protein of unknown function C abundance changes with carbon source	36	NOISE
Sc64chr14_NC_001146	784168	T	TG	193	5			UPSTREAM:YNR077C			UPSTREAM:Protein of unknown function C abundance changes with carbon source	36	NOISE
Sc64chr14_NC_001146	784194	GGT	G	211	17			UPSTREAM:YNR077C			UPSTREAM:Protein of unknown function C abundance changes with carbon source	36	NOISE
Sc64chr14_NC_001146	784136	TG	T	173	12			UPSTREAM:YNR077C			UPSTREAM:Protein of unknown function C abundance changes with carbon source	36	NOISE
Sc64chr14_NC_001146	784140	T	TGTG	173	9			UPSTREAM:YNR077C			UPSTREAM:Protein of unknown function C abundance changes with carbon source	36	NOISE
Sc64chr14_NC_001146	784163	T	TG	185	15			UPSTREAM:YNR077C			UPSTREAM:Protein of unknown function C abundance changes with carbon source	36	NOISE
Sc64chr14_NC_001146	784181	TG	T	211	29			UPSTREAM:YNR077C			UPSTREAM:Protein of unknown function C abundance changes with carbon source	36	NOISE
Sc64chr14_NC_001146	784177	G	GT	227	16			UPSTREAM:YNR077C			UPSTREAM:Protein of unknown function C abundance changes with carbon source	36	NOISE
Sc64chr14_NC_001146	784074	GGT	G	209	8			UPSTREAM:YNR077C			UPSTREAM:Protein of unknown function C abundance changes with carbon source	36	NOISE
Sc64chr14_NC_001146	784213	TG	T	223	13			UPSTREAM:YNR077C			UPSTREAM:Protein of unknown function C abundance changes with carbon source	36	NOISE
Sc64chr14_NC_001146	784131	GT	G	178	15			UPSTREAM:YNR077C			UPSTREAM:Protein of unknown function C abundance changes with carbon source	36	NOISE
Sc64chr14_NC_001146	784241	GGT	G	221	20			UPSTREAM:YNR077C			UPSTREAM:Protein of unknown function C abundance changes with carbon source	36	NOISE
Sc64chr14_NC_001146	784183	G	GT	218	19			UPSTREAM:YNR077C			UPSTREAM:Protein of unknown function C abundance changes with carbon source	36	NOISE
Sc64chr14_NC_001146	784245	T	TG	234	15			UPSTREAM:YNR077C			UPSTREAM:Protein of unknown function C abundance changes with carbon source	36	NOISE
Sc64chr14_NC_001146	784240	T	TG	222	8			UPSTREAM:YNR077C			UPSTREAM:Protein of unknown function C abundance changes with carbon source	36	NOISE
Sc64chr14_NC_001146	784229	G	GT	226	17			UPSTREAM:YNR077C			UPSTREAM:Protein of unknown function C abundance changes with carbon source	36	NOISE

## Sheet: Sc-F-13
Chromosome	SNP coordinate	Ref base	Alt base	# Ref reads	# Alt reads	peptide change	nucleotide change	feature name	gene name	alias	description	#SNVs/gene (including noise)	Genotype
Sc64chr14_NC_001146	371603	T	C	19	11	P412P	T1235C	YNL136W	EAF7	EAF7	Subunit of the NuA4 histone acetyltransferase complex C which acetylates the N-terminal tails of histones H4 and H2A	1	SNV
Sc64chr13_NC_001145	831498	T	G	21	12			UPSTREAM:YMR280C	UPSTREAM:CAT8	UPSTREAM:CAT8,DIL1,MSP8	UPSTREAM:Zinc cluster transcriptional activator necessary for derepression of a variety of genes under non-fermentative growth conditions C active after diauxic shift C binds carbon source responsive elements	1	SNV
Sc64chr10_NC_001142	731863	C	T	25	18			UPSTREAM:YJR158W	UPSTREAM:HXT16	UPSTREAM:HXT16	UPSTREAM:Protein of unknown function with similarity to hexose transporter family members C expression is repressed by high levels of glucose	1	SNV
Sc64chr13_NC_001145	183481	T	C	1	8			UPSTREAM:YML045W			UPSTREAM:Retrotransposon TYA Gag and TYB Pol genes B transcribed Ftranslated as one unit B polyprotein is processed to make a nucleocapsid-like protein (Gag) C reverse transcriptase (RT) C protease (PR) C and integrase (IN) B similar to retroviral genes	1	SNV
Sc64chr4_NC_001136	329672	G	T	0	1			UPSTREAM:YDL070W	UPSTREAM:BDF2	UPSTREAM:BDF2	UPSTREAM:Protein involved in transcription initiation at TATA-containing promoters B associates with the basal transcription factor TFIID B contains two bromodomains B corresponds to the C-terminal region of mammalian TAF1 B redundant with Bdf1p	1	SNV
Sc64chr4_NC_001136	688062	C	CTT	15	12			UPSTREAM:YDR119W	UPSTREAM:VBA4	UPSTREAM:VBA4	UPSTREAM:Protein of unknown function with proposed role as a basic amino acid permease based on phylogeny B GFP-fusion protein localizes to vacuolar membrane B physical interaction with Atg27p suggests a possible role in autophagy B non-essential gene	1	SNV
Sc64chr7_NC_001139	469705	C	G	2	32	P865R	C2593G	YGL013C	PDR1	PDR1,AMY1,ANT1,BOR2,CYH3,NRA2,SMR2,TIL1,TPE1,TPE3	Zinc cluster protein that is a master regulator involved in recruiting other zinc cluster proteins to pleiotropic drug response elements (PDREs) to fine tune the regulation of multidrug resistance genes	1	SNV
Sc64chr12_NC_001144	490487	T	C	47	31	S28P	T81C	YLR162W-A	RRT15	RRT15	Putative protein of unknown function identified by fungal homology comparisons and RT-PCR B identified in a screen for mutants with decreased levels of rDNA transcription	1	SNV
Sc64chr7_NC_001139	666006	G	A	35	22	E1217K	G3648A	YGR090W	UTP22	UTP22	Possible U3 snoRNP protein involved in maturation of pre-18S rRNA C based on computational analysis of large-scale protein-protein interaction data	1	SNV
Sc64chr8_NC_001140	147729	A	C	14	9			UPSTREAM:YHR021W-A	UPSTREAM:ECM12	UPSTREAM:ECM12	UPSTREAM:Putative protein of unknown function B may contribute to cell wall biosynthesis C mutants display zymolyase hypersensitivity	1	SNV
Sc64chr10_NC_001142	498945	G	T	0	50	V531F	G1590T	YJR035W	RAD26	RAD26	Protein involved in transcription-coupled nucleotide excision repair of UV-induced DNA lesions B recruitment to DNA lesions is dependent on an elongating RNA polymerase II B homolog of human CSB protein	1	SNV
Sc64chrM_NC_001224	26943	T	A	6	4			UPSTREAM:Q0080	UPSTREAM:ATP8	UPSTREAM:ATP8,AAP1	UPSTREAM:Subunit of the F0 sector of mitochondrial inner membrane F1-F0 ATP synthase C encoded on the mitochondrial genome B ATP8 and ATP6 mRNAs are not translated in the absence of the F1 sector of ATPase	1	SNV
Sc64chr11_NC_001143	524184	A	G	15	12			UPSTREAM:YKR045C			UPSTREAM:Putative protein of unknown function B epitope-tagged protein localizes to the cytoplasm	1	SNV
Sc64chr6_NC_001138	103847	A	C	16	9	D50A	A148C	YFL017W-A	SMX2	SMX2,SNP2,YFL018W-A	Core Sm protein Sm G B part of heteroheptameric complex (with Smb1p C Smd1p C Smd2p C Smd3p C Sme1p C and Smx3p) that is part of the spliceosomal U1 C U2 C U4 C and U5 snRNPs B homolog of human Sm G	1	SNV
Sc64chrM_NC_001224	40193	T	A	11	6	Intronic;Y494*;Intronic	Intronic;T1481A;Intronic	Q0105_mRNA;Q0115_mRNA;Q0120_mRNA	;;	;;	;;	1	SNV
Sc64chr12_NC_001144	52618	CT	C	15	19			UPSTREAM:YLL042C	UPSTREAM:ATG10	UPSTREAM:ATG10,APG10	UPSTREAM:Conserved E2-like conjugating enzyme that mediates formation of the Atg12p-Atg5p conjugate C which is a critical step in autophagy	1	SNV
Sc64chr7_NC_001139	89588	C	T	3	2			UPSTREAM:YGL214W			UPSTREAM:Dubious open reading frame unlikely to encode a protein C based on available experimental and comparative sequence data B deletion mutation phenotype is likely due to the overlapping verified ORF SKI8 FYGL213C	1	SNV
Sc64chrM_NC_001224	75042	T	C	2	2	I183T	T547C	Q0255_mRNA				2	SNV
Sc64chr11_NC_001143	440174	A	T	3	2			UPSTREAM:YKL001C	UPSTREAM:MET14	UPSTREAM:MET14	UPSTREAM:Adenylylsulfate kinase C required for sulfate assimilation and involved in methionine metabolism	2	SNV
Sc64chr9_NC_001141	105433	A	T	7	6	K884N	A2651T	YIL130W	ASG1	ASG1	Zinc cluster protein proposed to function as a transcriptional regulator involved in the stress response B null mutants have a respiratory deficiency C calcofluor white sensitivity and slightly increased cycloheximide resistance	2	SNV
Sc64chr13_NC_001145	923508	A	C	0	2	I99L	A294C	YMR326C			Dubious open reading frame unlikely to encode a protein C based on available experimental and comparative sequence data B overlaps the telomere on the right arm of chromosome	2	SNV
Sc64chr11_NC_001143	440181	A	T	3	2			UPSTREAM:YKL001C	UPSTREAM:MET14	UPSTREAM:MET14	UPSTREAM:Adenylylsulfate kinase C required for sulfate assimilation and involved in methionine metabolism	2	SNV
Sc64chr13_NC_001145	923531	T	C	0	2	L91P	T271C	YMR326C			Dubious open reading frame unlikely to encode a protein C based on available experimental and comparative sequence data B overlaps the telomere on the right arm of chromosome	2	SNV
Sc64chr4_NC_001136	1308051	T	C	12	10	P595P	T1784C	YDR420W	HKR1	HKR1	Mucin family member that functions as an osmosensor in the Sho1p-mediated HOG pathway with Msb2p B proposed to be a negative regulator of filamentous growth B mutant displays defects in beta-1 C3 glucan synthesis and bud site selection	2	SNV
Sc64chrM_NC_001224	75039	C	T	3	2	A182V	C544T	Q0255_mRNA				2	SNV
Sc64chr9_NC_001141	105430	T	A	7	6	N883K	T2648A	YIL130W	ASG1	ASG1	Zinc cluster protein proposed to function as a transcriptional regulator involved in the stress response B null mutants have a respiratory deficiency C calcofluor white sensitivity and slightly increased cycloheximide resistance	2	SNV
Sc64chrM_NC_001224	24226	T	A	3	2	Intronic;I24K	Intronic;T70A	Q0045_mRNA;Q0075_mRNA	;	;	;	2	SNV
Sc64chr6_NC_001138	31713	T	G	50	48			UPSTREAM:YFL051C			UPSTREAM:Putative protein of unknown function B YFL051C is not an essential gene	2	SNV
Sc64chr6_NC_001138	31669	T	G	55	91			UPSTREAM:YFL051C			UPSTREAM:Putative protein of unknown function B YFL051C is not an essential gene	2	SNV
Sc64chr4_NC_001136	1308045	G	A	3	9	S593S	G1778A	YDR420W	HKR1	HKR1	Mucin family member that functions as an osmosensor in the Sho1p-mediated HOG pathway with Msb2p B proposed to be a negative regulator of filamentous growth B mutant displays defects in beta-1 C3 glucan synthesis and bud site selection	2	SNV
Sc64chr14_NC_001146	23913	A	T	21	12			UPSTREAM:YNL327W	UPSTREAM:EGT2	UPSTREAM:EGT2	UPSTREAM:Glycosylphosphatidylinositol (GPI)-anchored cell wall endoglucanase required for proper cell separation after cytokinesis C expression is activated by Swi5p and tightly regulated in a cell cycle-dependent manner	2	SNV
Sc64chr7_NC_001139	526905	G	C	13	12			UPSTREAM:YGR021W			UPSTREAM:Putative protein of unknown function B the authentic C non-tagged protein is detected in highly purified mitochondria in high-throughput studies	2	SNV
Sc64chr4_NC_001136	1155052	C	T	43	37	L293F	C876T	YDR342C	HXT7	HXT7	High-affinity glucose transporter of the major facilitator superfamily C nearly identical to Hxt6p C expressed at high basal levels relative to other HXTs C expression repressed by high glucose levels	3	SNV
Sc64chr11_NC_001143	15960	A	T	0	1			UPSTREAM:YKL220C	UPSTREAM:FRE2	UPSTREAM:FRE2	UPSTREAM:Ferric reductase and cupric reductase C reduces siderophore-bound iron and oxidized copper prior to uptake by transporters B expression induced by low iron levels but not by low copper levels	3	SNV
Sc64chr11_NC_001143	16229	T	A	7	8			UPSTREAM:YKL220C	UPSTREAM:FRE2	UPSTREAM:FRE2	UPSTREAM:Ferric reductase and cupric reductase C reduces siderophore-bound iron and oxidized copper prior to uptake by transporters B expression induced by low iron levels but not by low copper levels	3	SNV
Sc64chr11_NC_001143	16224	TA	T	6	8			UPSTREAM:YKL220C	UPSTREAM:FRE2	UPSTREAM:FRE2	UPSTREAM:Ferric reductase and cupric reductase C reduces siderophore-bound iron and oxidized copper prior to uptake by transporters B expression induced by low iron levels but not by low copper levels	3	SNV
Sc64chr4_NC_001136	1154960	C	T	29	29	H323H	C968T	YDR342C	HXT7	HXT7	High-affinity glucose transporter of the major facilitator superfamily C nearly identical to Hxt6p C expressed at high basal levels relative to other HXTs C expression repressed by high glucose levels	3	SNV
Sc64chrM_NC_001224	10007	A	T	3	2			UPSTREAM:Q0032		UPSTREAM:ORF8	UPSTREAM:Dubious open reading frame unlikely to encode a protein C based on available experimental and comparative sequence data	4	SNV
Sc64chrM_NC_001224	10004	A	T	2	2			UPSTREAM:Q0032		UPSTREAM:ORF8	UPSTREAM:Dubious open reading frame unlikely to encode a protein C based on available experimental and comparative sequence data	4	SNV
Sc64chrM_NC_001224	11307	T	A	3	2			UPSTREAM:Q0032		UPSTREAM:ORF8	UPSTREAM:Dubious open reading frame unlikely to encode a protein C based on available experimental and comparative sequence data	4	SNV
Sc64chr13_NC_001145	920756	G	A	0	2	E223E	G668A	YMR323W	ERR3	ERR3	Protein of unknown function C has similarity to enolases	5	SNV
Sc64chr13_NC_001145	920732	C	T	0	2	V215V	C644T	YMR323W	ERR3	ERR3	Protein of unknown function C has similarity to enolases	5	SNV
Sc64chrM_NC_001224	52087	A	T	1	2			UPSTREAM:Q0144			UPSTREAM:Dubious open reading frame unlikely to encode a protein C based on available experimental and comparative sequence data	5	SNV
Sc64chr13_NC_001145	920744	C	T	0	2	I219I	C656T	YMR323W	ERR3	ERR3	Protein of unknown function C has similarity to enolases	5	SNV
Sc64chrM_NC_001224	36482	A	T	4	4			UPSTREAM:Q0105_mRNA				5	SNV
Sc64chrM_NC_001224	32540	T	A	3	4			UPSTREAM:Q0105_mRNA				5	SNV
Sc64chrM_NC_001224	52107	T	A	2	2			UPSTREAM:Q0144			UPSTREAM:Dubious open reading frame unlikely to encode a protein C based on available experimental and comparative sequence data	5	SNV
Sc64chrM_NC_001224	52085	A	T	1	2			UPSTREAM:Q0144			UPSTREAM:Dubious open reading frame unlikely to encode a protein C based on available experimental and comparative sequence data	5	SNV
Sc64chrM_NC_001224	52101	A	T	1	2			UPSTREAM:Q0144			UPSTREAM:Dubious open reading frame unlikely to encode a protein C based on available experimental and comparative sequence data	5	SNV
Sc64chr12_NC_001144	1065913	A	C	1	7			UPSTREAM:YLR462W			UPSTREAM:Putative protein of unknown function with similarity to helicases B YLR462W is within the telomere on the right arm of chromosome XII	8	SNV
Sc64chr10_NC_001142	733248	T	C	4	4	V270A	T808C	YJR158W	HXT16	HXT16	Protein of unknown function with similarity to hexose transporter family members C expression is repressed by high levels of glucose	8	SNV
Sc64chr10_NC_001142	733261	G	A	3	2	K274K	G821A	YJR158W	HXT16	HXT16	Protein of unknown function with similarity to hexose transporter family members C expression is repressed by high levels of glucose	8	SNV
Sc64chrM_NC_001224	70038	A	T	3	2			UPSTREAM:Q0250	UPSTREAM:COX2	UPSTREAM:COX2,OXI1,OXII	UPSTREAM:Subunit II of cytochrome c oxidase C which is the terminal member of the mitochondrial inner membrane electron transport chain B one of three mitochondrially-encoded subunits	8	SNV
Sc64chr10_NC_001142	733249	C	T	4	4	V270V	C809T	YJR158W	HXT16	HXT16	Protein of unknown function with similarity to hexose transporter family members C expression is repressed by high levels of glucose	8	SNV
Sc64chr10_NC_001142	733255	C	T	3	2	I272I	C815T	YJR158W	HXT16	HXT16	Protein of unknown function with similarity to hexose transporter family members C expression is repressed by high levels of glucose	8	SNV
Sc64chr13_NC_001145	919704	T	A	0	2			UPSTREAM:YMR323W	UPSTREAM:ERR3	UPSTREAM:ERR3	UPSTREAM:Protein of unknown function C has similarity to enolases	9	SNV
Sc64chrM_NC_001224	54711	C	A	0	2			UPSTREAM:Q0160	UPSTREAM:SCEI	UPSTREAM:SCEI,OMEGA	UPSTREAM:I-SceI DNA endonuclease C encoded by the mitochondrial group I intron of the S_rRNA gene B mediates gene conversion that propagates the intron into intron-less copies of the S_rRNA gene	9	SNV
Sc64chr1_NC_001133	25461	G	A	78	75	T836T	G2507A	YAL063C	FLO9	FLO9	Lectin-like protein with similarity to Flo1p C thought to be expressed and involved in flocculation	9	SNV
Sc64chr13_NC_001145	919637	T	G	0	2			UPSTREAM:YMR323W	UPSTREAM:ERR3	UPSTREAM:ERR3	UPSTREAM:Protein of unknown function C has similarity to enolases	9	SNV
Sc64chrM_NC_001224	44633	A	T	5	4			UPSTREAM:Q0130	UPSTREAM:OLI1	UPSTREAM:OLI1,ATP9,OLI3	UPSTREAM:F0-ATP synthase subunit c (ATPase-associated proteolipid) C encoded on the mitochondrial genome B mutation confers oligomycin resistance B expression is specifically dependent on the nuclear genes AEP1 and AEP2	9	SNV
Sc64chrM_NC_001224	54817	A	T	10	8			UPSTREAM:Q0160	UPSTREAM:SCEI	UPSTREAM:SCEI,OMEGA	UPSTREAM:I-SceI DNA endonuclease C encoded by the mitochondrial group I intron of the S_rRNA gene B mediates gene conversion that propagates the intron into intron-less copies of the S_rRNA gene	9	SNV
Sc64chrM_NC_001224	58982	AT	A	10	6			UPSTREAM:Q0160	UPSTREAM:SCEI	UPSTREAM:SCEI,OMEGA	UPSTREAM:I-SceI DNA endonuclease C encoded by the mitochondrial group I intron of the S_rRNA gene B mediates gene conversion that propagates the intron into intron-less copies of the S_rRNA gene	9	SNV
Sc64chrM_NC_001224	59449	A	T	2	2			UPSTREAM:Q0160	UPSTREAM:SCEI	UPSTREAM:SCEI,OMEGA	UPSTREAM:I-SceI DNA endonuclease C encoded by the mitochondrial group I intron of the S_rRNA gene B mediates gene conversion that propagates the intron into intron-less copies of the S_rRNA gene	9	SNV
Sc64chr13_NC_001145	919972	A	T	0	4			UPSTREAM:YMR323W	UPSTREAM:ERR3	UPSTREAM:ERR3	UPSTREAM:Protein of unknown function C has similarity to enolases	9	SNV
Sc64chr13_NC_001145	922408	C	A	3	4	P13T	C36A	YMR324C			Dubious open reading frame unlikely to encode a protein C based on experimental and comparative sequence data B transcription is AZF1 dependent in glycerol-lactate medium and SLT2 dependent in response to the lipid hydroperoxides	9	SNV
Sc64chr1_NC_001133	27105	A	G	21	88	T288T	A863G	YAL063C	FLO9	FLO9	Lectin-like protein with similarity to Flo1p C thought to be expressed and involved in flocculation	9	SNV
Sc64chr13_NC_001145	922409	C	T	3	4	D12D	C35T	YMR324C			Dubious open reading frame unlikely to encode a protein C based on experimental and comparative sequence data B transcription is AZF1 dependent in glycerol-lactate medium and SLT2 dependent in response to the lipid hydroperoxides	9	SNV
Sc64chrM_NC_001224	46122	A	T	1	1			UPSTREAM:Q0130	UPSTREAM:OLI1	UPSTREAM:OLI1,ATP9,OLI3	UPSTREAM:F0-ATP synthase subunit c (ATPase-associated proteolipid) C encoded on the mitochondrial genome B mutation confers oligomycin resistance B expression is specifically dependent on the nuclear genes AEP1 and AEP2	9	SNV
Sc64chr13_NC_001145	922415	T	C	3	4	F10F	T29C	YMR324C			Dubious open reading frame unlikely to encode a protein C based on experimental and comparative sequence data B transcription is AZF1 dependent in glycerol-lactate medium and SLT2 dependent in response to the lipid hydroperoxides	9	SNV
Sc64chr12_NC_001144	459803	C	T	124	123			UPSTREAM:YLR154C	UPSTREAM:RNH203	UPSTREAM:RNH203	UPSTREAM:Ribonuclease H2 subunit C required for RNase H2 activity B related to human AGS3 that causes Aicardi-Goutieres syndrome	9	SNV
Sc64chrM_NC_001224	44647	G	A	4	4			UPSTREAM:Q0130	UPSTREAM:OLI1	UPSTREAM:OLI1,ATP9,OLI3	UPSTREAM:F0-ATP synthase subunit c (ATPase-associated proteolipid) C encoded on the mitochondrial genome B mutation confers oligomycin resistance B expression is specifically dependent on the nuclear genes AEP1 and AEP2	9	SNV
Sc64chr13_NC_001145	919743	T	TCG	0	6			UPSTREAM:YMR323W	UPSTREAM:ERR3	UPSTREAM:ERR3	UPSTREAM:Protein of unknown function C has similarity to enolases	9	SNV
Sc64chr13_NC_001145	919725	T	TGTA	2	6			UPSTREAM:YMR323W	UPSTREAM:ERR3	UPSTREAM:ERR3	UPSTREAM:Protein of unknown function C has similarity to enolases	9	SNV
Sc64chrM_NC_001224	54901	A	T	1	1			UPSTREAM:Q0160	UPSTREAM:SCEI	UPSTREAM:SCEI,OMEGA	UPSTREAM:I-SceI DNA endonuclease C encoded by the mitochondrial group I intron of the S_rRNA gene B mediates gene conversion that propagates the intron into intron-less copies of the S_rRNA gene	9	SNV
Sc64chrM_NC_001224	44648	T	C	4	4			UPSTREAM:Q0130	UPSTREAM:OLI1	UPSTREAM:OLI1,ATP9,OLI3	UPSTREAM:F0-ATP synthase subunit c (ATPase-associated proteolipid) C encoded on the mitochondrial genome B mutation confers oligomycin resistance B expression is specifically dependent on the nuclear genes AEP1 and AEP2	9	SNV
Sc64chr13_NC_001145	922404	C	T	3	4	S14F	C40T	YMR324C			Dubious open reading frame unlikely to encode a protein C based on experimental and comparative sequence data B transcription is AZF1 dependent in glycerol-lactate medium and SLT2 dependent in response to the lipid hydroperoxides	9	SNV
Sc64chr13_NC_001145	919960	T	C	0	4			UPSTREAM:YMR323W	UPSTREAM:ERR3	UPSTREAM:ERR3	UPSTREAM:Protein of unknown function C has similarity to enolases	9	SNV
Sc64chr13_NC_001145	919721	C	T	0	8			UPSTREAM:YMR323W	UPSTREAM:ERR3	UPSTREAM:ERR3	UPSTREAM:Protein of unknown function C has similarity to enolases	9	SNV
Sc64chr13_NC_001145	922424	G	A	4	4	L7L	G20A	YMR324C			Dubious open reading frame unlikely to encode a protein C based on experimental and comparative sequence data B transcription is AZF1 dependent in glycerol-lactate medium and SLT2 dependent in response to the lipid hydroperoxides	9	SNV
Sc64chr13_NC_001145	919702	G	T	0	2			UPSTREAM:YMR323W	UPSTREAM:ERR3	UPSTREAM:ERR3	UPSTREAM:Protein of unknown function C has similarity to enolases	9	SNV
Sc64chr1_NC_001133	25464	G	A	75	76	T835T	G2504A	YAL063C	FLO9	FLO9	Lectin-like protein with similarity to Flo1p C thought to be expressed and involved in flocculation	9	SNV
Sc64chrM_NC_001224	60141	A	T	7	4			UPSTREAM:Q0160	UPSTREAM:SCEI	UPSTREAM:SCEI,OMEGA	UPSTREAM:I-SceI DNA endonuclease C encoded by the mitochondrial group I intron of the S_rRNA gene B mediates gene conversion that propagates the intron into intron-less copies of the S_rRNA gene	9	SNV
Sc64chr13_NC_001145	922380	T	C	5	4	V22A	T64C	YMR324C			Dubious open reading frame unlikely to encode a protein C based on experimental and comparative sequence data B transcription is AZF1 dependent in glycerol-lactate medium and SLT2 dependent in response to the lipid hydroperoxides	9	SNV
Sc64chrM_NC_001224	58979	A	T	10	6			UPSTREAM:Q0160	UPSTREAM:SCEI	UPSTREAM:SCEI,OMEGA	UPSTREAM:I-SceI DNA endonuclease C encoded by the mitochondrial group I intron of the S_rRNA gene B mediates gene conversion that propagates the intron into intron-less copies of the S_rRNA gene	9	SNV
Sc64chr13_NC_001145	922216	C	A	3	2	Q77K	C228A	YMR324C			Dubious open reading frame unlikely to encode a protein C based on experimental and comparative sequence data B transcription is AZF1 dependent in glycerol-lactate medium and SLT2 dependent in response to the lipid hydroperoxides	9	SNV
Sc64chr13_NC_001145	919676	C	G	0	2			UPSTREAM:YMR323W	UPSTREAM:ERR3	UPSTREAM:ERR3	UPSTREAM:Protein of unknown function C has similarity to enolases	9	SNV
Sc64chr13_NC_001145	922382	G	A	5	4	W21*	G62A	YMR324C			Dubious open reading frame unlikely to encode a protein C based on experimental and comparative sequence data B transcription is AZF1 dependent in glycerol-lactate medium and SLT2 dependent in response to the lipid hydroperoxides	9	SNV
Sc64chrM_NC_001224	44660	A	T	6	4			UPSTREAM:Q0130	UPSTREAM:OLI1	UPSTREAM:OLI1,ATP9,OLI3	UPSTREAM:F0-ATP synthase subunit c (ATPase-associated proteolipid) C encoded on the mitochondrial genome B mutation confers oligomycin resistance B expression is specifically dependent on the nuclear genes AEP1 and AEP2	9	SNV
Sc64chr3_NC_001135	149711	A	G	2	2			UPSTREAM:YCR018C	UPSTREAM:SRD1	UPSTREAM:SRD1	UPSTREAM:Protein involved in the processing of pre-rRNA to mature rRNA B contains a C2 FC2 zinc finger motif B srd1 mutation suppresses defects caused by the rrp1-1 mutation	12	SNV
Sc64chr3_NC_001135	149728	C	T	0	2			UPSTREAM:YCR018C	UPSTREAM:SRD1	UPSTREAM:SRD1	UPSTREAM:Protein involved in the processing of pre-rRNA to mature rRNA B contains a C2 FC2 zinc finger motif B srd1 mutation suppresses defects caused by the rrp1-1 mutation	12	SNV
Sc64chr3_NC_001135	149729	T	C	2	2			UPSTREAM:YCR018C	UPSTREAM:SRD1	UPSTREAM:SRD1	UPSTREAM:Protein involved in the processing of pre-rRNA to mature rRNA B contains a C2 FC2 zinc finger motif B srd1 mutation suppresses defects caused by the rrp1-1 mutation	12	SNV
Sc64chr3_NC_001135	149686	C	T	2	2			UPSTREAM:YCR018C	UPSTREAM:SRD1	UPSTREAM:SRD1	UPSTREAM:Protein involved in the processing of pre-rRNA to mature rRNA B contains a C2 FC2 zinc finger motif B srd1 mutation suppresses defects caused by the rrp1-1 mutation	12	SNV
Sc64chr3_NC_001135	149680	G	A	2	2			UPSTREAM:YCR018C	UPSTREAM:SRD1	UPSTREAM:SRD1	UPSTREAM:Protein involved in the processing of pre-rRNA to mature rRNA B contains a C2 FC2 zinc finger motif B srd1 mutation suppresses defects caused by the rrp1-1 mutation	12	SNV
Sc64chr3_NC_001135	149716	T	C	0	4			UPSTREAM:YCR018C	UPSTREAM:SRD1	UPSTREAM:SRD1	UPSTREAM:Protein involved in the processing of pre-rRNA to mature rRNA B contains a C2 FC2 zinc finger motif B srd1 mutation suppresses defects caused by the rrp1-1 mutation	12	SNV
Sc64chr3_NC_001135	149720	A	G	2	2			UPSTREAM:YCR018C	UPSTREAM:SRD1	UPSTREAM:SRD1	UPSTREAM:Protein involved in the processing of pre-rRNA to mature rRNA B contains a C2 FC2 zinc finger motif B srd1 mutation suppresses defects caused by the rrp1-1 mutation	12	SNV
Sc64chr3_NC_001135	149695	T	C	2	2			UPSTREAM:YCR018C	UPSTREAM:SRD1	UPSTREAM:SRD1	UPSTREAM:Protein involved in the processing of pre-rRNA to mature rRNA B contains a C2 FC2 zinc finger motif B srd1 mutation suppresses defects caused by the rrp1-1 mutation	12	SNV
Sc64chr3_NC_001135	149702	A	G	0	4			UPSTREAM:YCR018C	UPSTREAM:SRD1	UPSTREAM:SRD1	UPSTREAM:Protein involved in the processing of pre-rRNA to mature rRNA B contains a C2 FC2 zinc finger motif B srd1 mutation suppresses defects caused by the rrp1-1 mutation	12	SNV
Sc64chr3_NC_001135	149687	C	A	2	2			UPSTREAM:YCR018C	UPSTREAM:SRD1	UPSTREAM:SRD1	UPSTREAM:Protein involved in the processing of pre-rRNA to mature rRNA B contains a C2 FC2 zinc finger motif B srd1 mutation suppresses defects caused by the rrp1-1 mutation	12	SNV
Sc64chr3_NC_001135	149688	G	A	2	2			UPSTREAM:YCR018C	UPSTREAM:SRD1	UPSTREAM:SRD1	UPSTREAM:Protein involved in the processing of pre-rRNA to mature rRNA B contains a C2 FC2 zinc finger motif B srd1 mutation suppresses defects caused by the rrp1-1 mutation	12	SNV
Sc64chr3_NC_001135	149673	T	G	2	2			UPSTREAM:YCR018C	UPSTREAM:SRD1	UPSTREAM:SRD1	UPSTREAM:Protein involved in the processing of pre-rRNA to mature rRNA B contains a C2 FC2 zinc finger motif B srd1 mutation suppresses defects caused by the rrp1-1 mutation	12	SNV
Sc64chr13_NC_001145	923478	G	T	0	2			UPSTREAM:YMR324C			UPSTREAM:Dubious open reading frame unlikely to encode a protein C based on experimental and comparative sequence data B transcription is AZF1 dependent in glycerol-lactate medium and SLT2 dependent in response to the lipid hydroperoxides	15	SNV
Sc64chr1_NC_001133	204848	T	C	31	21	G482G	T1445C	YAR050W	FLO1	FLO1,FLO2,FLO4	Lectin-like protein involved in flocculation C cell wall protein that binds to mannose chains on the surface of other cells C confers floc-forming ability that is chymotrypsin sensitive and heat resistant B similar to Flo5p	15	SNV
Sc64chr13_NC_001145	923490	C	T	0	2			UPSTREAM:YMR324C			UPSTREAM:Dubious open reading frame unlikely to encode a protein C based on experimental and comparative sequence data B transcription is AZF1 dependent in glycerol-lactate medium and SLT2 dependent in response to the lipid hydroperoxides	15	SNV
Sc64chr1_NC_001133	204783	C	G	26	15	Q461E	C1380G	YAR050W	FLO1	FLO1,FLO2,FLO4	Lectin-like protein involved in flocculation C cell wall protein that binds to mannose chains on the surface of other cells C confers floc-forming ability that is chymotrypsin sensitive and heat resistant B similar to Flo5p	15	SNV
Sc64chr13_NC_001145	923368	T	C	0	4			UPSTREAM:YMR324C			UPSTREAM:Dubious open reading frame unlikely to encode a protein C based on experimental and comparative sequence data B transcription is AZF1 dependent in glycerol-lactate medium and SLT2 dependent in response to the lipid hydroperoxides	15	SNV
Sc64chr13_NC_001145	923390	T	C	0	6			UPSTREAM:YMR324C			UPSTREAM:Dubious open reading frame unlikely to encode a protein C based on experimental and comparative sequence data B transcription is AZF1 dependent in glycerol-lactate medium and SLT2 dependent in response to the lipid hydroperoxides	15	SNV
Sc64chr13_NC_001145	923397	T	C	0	6			UPSTREAM:YMR324C			UPSTREAM:Dubious open reading frame unlikely to encode a protein C based on experimental and comparative sequence data B transcription is AZF1 dependent in glycerol-lactate medium and SLT2 dependent in response to the lipid hydroperoxides	15	SNV
Sc64chr1_NC_001133	205787	T	C	135	77	T795T	T2384C	YAR050W	FLO1	FLO1,FLO2,FLO4	Lectin-like protein involved in flocculation C cell wall protein that binds to mannose chains on the surface of other cells C confers floc-forming ability that is chymotrypsin sensitive and heat resistant B similar to Flo5p	15	SNV
Sc64chr1_NC_001133	204806	C	T	16	18	T468T	C1403T	YAR050W	FLO1	FLO1,FLO2,FLO4	Lectin-like protein involved in flocculation C cell wall protein that binds to mannose chains on the surface of other cells C confers floc-forming ability that is chymotrypsin sensitive and heat resistant B similar to Flo5p	15	SNV
Sc64chr13_NC_001145	923430	A	G	0	2			UPSTREAM:YMR324C			UPSTREAM:Dubious open reading frame unlikely to encode a protein C based on experimental and comparative sequence data B transcription is AZF1 dependent in glycerol-lactate medium and SLT2 dependent in response to the lipid hydroperoxides	15	SNV
Sc64chr13_NC_001145	923473	C	T	0	2			UPSTREAM:YMR324C			UPSTREAM:Dubious open reading frame unlikely to encode a protein C based on experimental and comparative sequence data B transcription is AZF1 dependent in glycerol-lactate medium and SLT2 dependent in response to the lipid hydroperoxides	15	SNV
Sc64chr13_NC_001145	923489	A	G	0	2			UPSTREAM:YMR324C			UPSTREAM:Dubious open reading frame unlikely to encode a protein C based on experimental and comparative sequence data B transcription is AZF1 dependent in glycerol-lactate medium and SLT2 dependent in response to the lipid hydroperoxides	15	SNV
Sc64chr13_NC_001145	923394	A	G	0	6			UPSTREAM:YMR324C			UPSTREAM:Dubious open reading frame unlikely to encode a protein C based on experimental and comparative sequence data B transcription is AZF1 dependent in glycerol-lactate medium and SLT2 dependent in response to the lipid hydroperoxides	15	SNV
Sc64chr13_NC_001145	923299	T	C	0	2			UPSTREAM:YMR324C			UPSTREAM:Dubious open reading frame unlikely to encode a protein C based on experimental and comparative sequence data B transcription is AZF1 dependent in glycerol-lactate medium and SLT2 dependent in response to the lipid hydroperoxides	15	SNV
Sc64chr13_NC_001145	922454	T	G	2	4			UPSTREAM:YMR324C			UPSTREAM:Dubious open reading frame unlikely to encode a protein C based on experimental and comparative sequence data B transcription is AZF1 dependent in glycerol-lactate medium and SLT2 dependent in response to the lipid hydroperoxides	15	SNV
Sc64chr13_NC_001145	923271	T	C	0	2			UPSTREAM:YMR324C			UPSTREAM:Dubious open reading frame unlikely to encode a protein C based on experimental and comparative sequence data B transcription is AZF1 dependent in glycerol-lactate medium and SLT2 dependent in response to the lipid hydroperoxides	15	SNV
Sc64chr13_NC_001145	923305	A	C	0	2			UPSTREAM:YMR324C			UPSTREAM:Dubious open reading frame unlikely to encode a protein C based on experimental and comparative sequence data B transcription is AZF1 dependent in glycerol-lactate medium and SLT2 dependent in response to the lipid hydroperoxides	15	SNV
Sc64chr1_NC_001133	204796	A	G	13	21	D465G	A1393G	YAR050W	FLO1	FLO1,FLO2,FLO4	Lectin-like protein involved in flocculation C cell wall protein that binds to mannose chains on the surface of other cells C confers floc-forming ability that is chymotrypsin sensitive and heat resistant B similar to Flo5p	15	SNV
Sc64chr1_NC_001133	204793	A	C	24	17	N464T	A1390C	YAR050W	FLO1	FLO1,FLO2,FLO4	Lectin-like protein involved in flocculation C cell wall protein that binds to mannose chains on the surface of other cells C confers floc-forming ability that is chymotrypsin sensitive and heat resistant B similar to Flo5p	15	SNV
Sc64chr13_NC_001145	922448	A	G	2	4			UPSTREAM:YMR324C			UPSTREAM:Dubious open reading frame unlikely to encode a protein C based on experimental and comparative sequence data B transcription is AZF1 dependent in glycerol-lactate medium and SLT2 dependent in response to the lipid hydroperoxides	15	SNV
Sc64chr13_NC_001145	923469	T	A	0	2			UPSTREAM:YMR324C			UPSTREAM:Dubious open reading frame unlikely to encode a protein C based on experimental and comparative sequence data B transcription is AZF1 dependent in glycerol-lactate medium and SLT2 dependent in response to the lipid hydroperoxides	15	SNV
Sc64chrM_NC_001224	83541	A	T	3	2			UPSTREAM:Q0297		UPSTREAM:ORF12	UPSTREAM:Dubious open reading frame of the mitochondrial genome B unlikely to encode a protein C based on available experimental and comparative sequence data B partially overlaps the verified gene RPM1	21	SNV
Sc64chrM_NC_001224	82613	A	T	1	1			UPSTREAM:Q0297		UPSTREAM:ORF12	UPSTREAM:Dubious open reading frame of the mitochondrial genome B unlikely to encode a protein C based on available experimental and comparative sequence data B partially overlaps the verified gene RPM1	21	SNV
Sc64chrM_NC_001224	82607	A	G	1	1			UPSTREAM:Q0297		UPSTREAM:ORF12	UPSTREAM:Dubious open reading frame of the mitochondrial genome B unlikely to encode a protein C based on available experimental and comparative sequence data B partially overlaps the verified gene RPM1	21	SNV
Sc64chrM_NC_001224	82362	A	C	9	6			UPSTREAM:Q0297		UPSTREAM:ORF12	UPSTREAM:Dubious open reading frame of the mitochondrial genome B unlikely to encode a protein C based on available experimental and comparative sequence data B partially overlaps the verified gene RPM1	21	SNV
Sc64chrM_NC_001224	82354	T	G	7	8			UPSTREAM:Q0297		UPSTREAM:ORF12	UPSTREAM:Dubious open reading frame of the mitochondrial genome B unlikely to encode a protein C based on available experimental and comparative sequence data B partially overlaps the verified gene RPM1	21	SNV
Sc64chrM_NC_001224	83533	G	T	3	2			UPSTREAM:Q0297		UPSTREAM:ORF12	UPSTREAM:Dubious open reading frame of the mitochondrial genome B unlikely to encode a protein C based on available experimental and comparative sequence data B partially overlaps the verified gene RPM1	21	SNV
Sc64chrM_NC_001224	82372	A	T	10	6			UPSTREAM:Q0297		UPSTREAM:ORF12	UPSTREAM:Dubious open reading frame of the mitochondrial genome B unlikely to encode a protein C based on available experimental and comparative sequence data B partially overlaps the verified gene RPM1	21	SNV
Sc64chrM_NC_001224	82360	G	A	9	6			UPSTREAM:Q0297		UPSTREAM:ORF12	UPSTREAM:Dubious open reading frame of the mitochondrial genome B unlikely to encode a protein C based on available experimental and comparative sequence data B partially overlaps the verified gene RPM1	21	SNV
Sc64chrM_NC_001224	83536	A	T	3	2			UPSTREAM:Q0297		UPSTREAM:ORF12	UPSTREAM:Dubious open reading frame of the mitochondrial genome B unlikely to encode a protein C based on available experimental and comparative sequence data B partially overlaps the verified gene RPM1	21	SNV
Sc64chrM_NC_001224	82376	C	T	6	8			UPSTREAM:Q0297		UPSTREAM:ORF12	UPSTREAM:Dubious open reading frame of the mitochondrial genome B unlikely to encode a protein C based on available experimental and comparative sequence data B partially overlaps the verified gene RPM1	21	SNV
Sc64chrM_NC_001224	83538	A	T	3	2			UPSTREAM:Q0297		UPSTREAM:ORF12	UPSTREAM:Dubious open reading frame of the mitochondrial genome B unlikely to encode a protein C based on available experimental and comparative sequence data B partially overlaps the verified gene RPM1	21	SNV
Sc64chrM_NC_001224	83556	A	T	2	2			UPSTREAM:Q0297		UPSTREAM:ORF12	UPSTREAM:Dubious open reading frame of the mitochondrial genome B unlikely to encode a protein C based on available experimental and comparative sequence data B partially overlaps the verified gene RPM1	21	SNV
Sc64chrM_NC_001224	83544	T	A	2	2			UPSTREAM:Q0297		UPSTREAM:ORF12	UPSTREAM:Dubious open reading frame of the mitochondrial genome B unlikely to encode a protein C based on available experimental and comparative sequence data B partially overlaps the verified gene RPM1	21	SNV
Sc64chrM_NC_001224	82367	A	C	8	6			UPSTREAM:Q0297		UPSTREAM:ORF12	UPSTREAM:Dubious open reading frame of the mitochondrial genome B unlikely to encode a protein C based on available experimental and comparative sequence data B partially overlaps the verified gene RPM1	21	SNV
Sc64chr4_NC_001136	1525415	T	TGTG	214	10							1	NOISE
Sc64chr4_NC_001136	1525427	G	GGT	171	13							1	NOISE
Sc64chr14_NC_001146	6646	A	ACAC	116	8							1	NOISE
Sc64chr4_NC_001136	1163127	CTG	C	73	6							1	NOISE
Sc64chr13_NC_001145	908306	T	TCAA	197	18							1	NOISE
Sc64chr8_NC_001140	556959	TG	T	223	21							1	NOISE
Sc64chr12_NC_001144	5710	CA	C	178	20							1	NOISE
Sc64chr8_NC_001140	556919	TG	T	209	32							1	NOISE
Sc64chr14_NC_001146	6656	A	AC	123	11							1	NOISE
Sc64chr8_NC_001140	556862	TG	T	225	21							1	NOISE
Sc64chr4_NC_001136	1525383	GT	G	225	10							1	NOISE
Sc64chr14_NC_001146	6644	CCA	C	110	12							1	NOISE
Sc64chr4_NC_001136	1525404	GGG	G	222	0							1	NOISE
Sc64chr4_NC_001136	1525386	G	GT	232	7							1	NOISE
Sc64chr4_NC_001136	1525401	T	TGTG	227	16							1	NOISE
Sc64chr4_NC_001136	1525441	GGT	G	167	8							1	NOISE
Sc64chr12_NC_001144	5707	CA	C	178	21							1	NOISE
Sc64chr8_NC_001140	556950	GT	G	211	20							1	NOISE
Sc64chr8_NC_001140	556920	GGGT	G	219	14							1	NOISE
Sc64chrM_NC_001224	29052	CT	C	92	8							1	NOISE
Sc64chr8_NC_001140	556868	TG	T	221	23							1	NOISE
Sc64chr7_NC_001139	429811	TCAC	T	53	6							1	NOISE
Sc64chrM_NC_001224	18310	T	TG	139	12							1	NOISE
Sc64chr14_NC_001146	6650	ACC	A	123	7							1	NOISE
Sc64chr8_NC_001140	556852	T	TG	229	13							1	NOISE
Sc64chrM_NC_001224	25498	T	TG	80	7							1	NOISE
Sc64chr8_NC_001140	556921	GGTG	G	204	0							1	NOISE
Sc64chr4_NC_001136	1525460	TG	T	128	16							1	NOISE
Sc64chr4_NC_001136	1525416	G	GGT	215	10							1	NOISE
Sc64chr10_NC_001142	112893	A	C	65	17	G147G	A440C	YJL163C			Putative protein of unknown function	1	NOISE
Sc64chr1_NC_001133	12529	A	G	88	37			UPSTREAM:YAL065C			UPSTREAM:Putative protein of unknown function B has homology to FLO1 B possible pseudogene	1	NOISE
Sc64chr8_NC_001140	91373	T	G	49	2			UPSTREAM:YHL009C	UPSTREAM:YAP3	UPSTREAM:YAP3	UPSTREAM:Basic leucine zipper (bZIP) transcription factor	1	NOISE
Sc64chr13_NC_001145	557198	A	C	38	13			UPSTREAM:YMR145C	UPSTREAM:NDE1	UPSTREAM:NDE1,NDH1	UPSTREAM:Mitochondrial external NADH dehydrogenase C a type II NAD(P)H Aquinone oxidoreductase that catalyzes the oxidation of cytosolic NADH B Nde1p and Nde2p provide cytosolic NADH to the mitochondrial respiratory chain	1	NOISE
Sc64chr4_NC_001136	432488	A	G	32	11	G53G;P48P	A158G;A143G	YDL010W;YDL011C	GRX6;	GRX6;	Cis-golgi localized monothiol glutaredoxin that binds an iron-sulfur cluster B more similar in activity to dithiol than other monothiol glutaredoxins B involved in the oxidative stress response B functional overlap with GRX7;Dubious open reading frame unlikely to encode a protein C based on available experimental and comparative sequence data B overlaps the uncharacterized ORF YDL010W	1	NOISE
Sc64chr10_NC_001142	469057	A	C	38	17	E148A	A442C	YJR021C_mRNA				1	NOISE
Sc64chr1_NC_001133	148661	G	A	35	6	V806I	G2415A	YAL001C_mRNA				1	NOISE
Sc64chr2_NC_001134	810715	C	G	53	1	I255M	C764G	YBR302C	COS2	COS2	Protein of unknown function C member of the DUP380 subfamily of conserved C often subtelomerically-encoded proteins	1	NOISE
Sc64chr4_NC_001136	1100936	C	T	78	18	G1624G	C4871T	YDR316W-B			Retrotransposon TYA Gag and TYB Pol genes B transcribed Ftranslated as one unit B polyprotein is processed to make a nucleocapsid-like protein (Gag) C reverse transcriptase (RT) C protease (PR) C and integrase (IN) B similar to retroviral genes	1	NOISE
Sc64chr16_NC_001148	105208	A	C	66	15	D78A	A232C	YPL234C	VMA11	VMA11,CLS9,TFP3	Vacuolar ATPase V0 domain subunit c' C involved in proton transport activity B hydrophobic integral membrane protein (proteolipid) containing four transmembrane segments B N and C termini are in the vacuolar lumen	1	NOISE
Sc64chr5_NC_001137	94781	T	G	36	11	F39L;G46G	T116G;T137G	YEL030C-A;YEL030W	;ECM10	;ECM10,SSC3	Identified by gene-trapping C microarray-based expression analysis C and genome-wide homology searching;Heat shock protein of the Hsp70 family C localized in mitochondrial nucleoids C plays a role in protein translocation C interacts with Mge1p in an ATP-dependent manner B overexpression induces extensive mitochondrial DNA aggregations	1	NOISE
Sc64chr8_NC_001140	375509	TA	T	27	5			UPSTREAM:YHR137W	UPSTREAM:ARO9	UPSTREAM:ARO9	UPSTREAM:Aromatic aminotransferase II C catalyzes the first step of tryptophan C phenylalanine C and tyrosine catabolism	1	NOISE
Sc64chr3_NC_001135	88006	A	G	14	2	K968K	A2903G	YCL019W			Retrotransposon TYA Gag and TYB Pol genes B transcribed Ftranslated as one unit B polyprotein is processed to make a nucleocapsid-like protein (Gag) C reverse transcriptase (RT) C protease (PR) C and integrase (IN) B similar to retroviral genes	1	NOISE
Sc64chr12_NC_001144	1066208	A	C	19	4	K85Q	A252C	YLR462W			Putative protein of unknown function with similarity to helicases B YLR462W is within the telomere on the right arm of chromosome XII	1	NOISE
Sc64chr4_NC_001136	1531846	C	A	24	2			UPSTREAM:YDR545C-A			UPSTREAM:Dubious open reading frame unlikely to encode a protein C based on available experimental and comparative sequence data B completely overlaps the verified ORF YRF1-1 FYDR545W	1	NOISE
Sc64chr3_NC_001135	73467	T	G	66	25	S174A	T519G	YCL026C-B	HBN1	HBN1,YCL027C-A	Putative protein of unknown function B similar to bacterial nitroreductases B green fluorescent protein (GFP)-fusion protein localizes to the cytoplasm and nucleus B protein becomes insoluble upon intracellular iron depletion	1	NOISE
Sc64chr7_NC_001139	219825	G	A	24	11	E768K	G2301A	YGL151W	NUT1	NUT1,MED5	Component of the RNA polymerase II mediator complex C which is required for transcriptional activation and also has a role in basal transcription	1	NOISE
Sc64chr2_NC_001134	331125	A	C	52	12	G129G	A386C	YBR046C	ZTA1	ZTA1	NADPH-dependent quinone reductase C GFP-tagged protein localizes to the cytoplasm and nucleus B has similarity to E. coli quinone oxidoreductase and to human zeta-crystallin	1	NOISE
Sc64chr8_NC_001140	548142	G	T	78	2	R402L;R402L	G1204T;G1204T	YHR214C-C;YHR214C-B	;	;	Retrotransposon TYA Gag gene co-transcribed with TYB Pol B translated as TYA or TYA-TYB polyprotein B Gag is a nucleocapsid protein that is the structural constituent of virus-like particles (VLPs) B similar to retroviral Gag;Retrotransposon TYA Gag and TYB Pol genes B transcribed Ftranslated as one unit B polyprotein is processed to make a nucleocapsid-like protein (Gag) C reverse transcriptase …	1	NOISE
Sc64chr9_NC_001141	382	A	G	35	2			UPSTREAM:YIL177W-A			UPSTREAM:Dubious open reading frame unlikely to encode a protein C based on available experimental and comparative sequence data B completely overlaps the uncharacterized gene YIL177C	1	NOISE
Sc64chr15_NC_001147	84	A	AC	199	16			UPSTREAM:YOL166W-A			UPSTREAM:Identified by gene-trapping C microarray-based expression analysis C and genome-wide homology searching	1	NOISE
Sc64chr16_NC_001148	398260	T	A	13	4			UPSTREAM:YPL083C	UPSTREAM:SEN54	UPSTREAM:SEN54	UPSTREAM:Subunit of the tRNA splicing endonuclease C which is composed of Sen2p C Sen15p C Sen34p C and Sen54p	1	NOISE
Sc64chr11_NC_001143	646441	G	T	23	7	C29F	G85T	YKR102W	FLO10	FLO10	Lectin-like protein with similarity to Flo1p C thought to be involved in flocculation	1	NOISE
Sc64chr4_NC_001136	1210986	C	G	131	1	T1330R	C3988G	YDR365W-B			Retrotransposon TYA Gag and TYB Pol genes B transcribed Ftranslated as one unit B polyprotein is processed to make a nucleocapsid-like protein (Gag) C reverse transcriptase (RT) C protease (PR) C and integrase (IN) B similar to retroviral genes	1	NOISE
Sc64chr5_NC_001137	42444	A	G	67	13	T61A	A180G	YEL059C-A	SOM1	SOM1	Subunit of the mitochondrial inner membrane peptidase C which is required for maturation of mitochondrial proteins of the intermembrane space B Som1p facilitates cleavage of a subset of substrates B contains twin cysteine-x9-cysteine motifs	1	NOISE
Sc64chr8_NC_001140	389740	AT	A	50	5			UPSTREAM:YHR145C			UPSTREAM:Dubious open reading frame unlikely to encode a functional protein C based on available experimental and comparative sequence data	1	NOISE
Sc64chrM_NC_001224	28526	G	A	38	6	D14N	G39A	Q0085	ATP6	ATP6,OLI2,OLI4,PHO1	Mitochondrially encoded subunit a of the F0 sector of mitochondrial F1F0 ATP synthase B translation is specifically activated by Atp22p B ATP6 and ATP8 mRNAs are not translated in the absence of the F1 sector of ATPase	1	NOISE
Sc64chrM_NC_001224	47302	A	T	12	3			UPSTREAM:Q0140	UPSTREAM:VAR1	UPSTREAM:VAR1,VARI	UPSTREAM:Mitochondrial ribosomal protein of the small subunit C mitochondrially-encoded B polymorphic in different strains due to variation in number of AAT (asparagine) codons B translated near the mitochondrial inner membrane	1	NOISE
Sc64chr14_NC_001146	97267	C	T	27	10	A1655A	C4964T	YNL284C-B			Retrotransposon TYA Gag and TYB Pol genes B transcribed Ftranslated as one unit B polyprotein is processed to make a nucleocapsid-like protein (Gag) C reverse transcriptase (RT) C protease (PR) C and integrase (IN) B similar to retroviral genes	1	NOISE
Sc64chr2_NC_001134	307636	T	G	41	7			UPSTREAM:YBR035C	UPSTREAM:PDX3	UPSTREAM:PDX3	UPSTREAM:Pyridoxine (pyridoxamine) phosphate oxidase C has homologs in E. coli and Myxococcus xanthus B transcription is under the general control of nitrogen metabolism	1	NOISE
Sc64chr11_NC_001143	195072	A	C	28	8			UPSTREAM:YKL132C	UPSTREAM:RMA1	UPSTREAM:RMA1	UPSTREAM:Putative dihydrofolate synthetase B has similarity to Fol3p and to E. coli folylpolyglutamate synthetase Fdihydrofolate synthetase B the authentic C non-tagged protein is detected in highly purified mitochondria in high-throughput studies	1	NOISE
Sc64chr10_NC_001142	14348	T	C	41	2	S958S	T2873C	YJL222W	VTH2	VTH2	Putative membrane glycoprotein with strong similarity to Vth1p and Pep1p FVps10p C may be involved in vacuolar protein sorting	1	NOISE
Sc64chr2_NC_001134	776023	T	G	47	15	F442V	T1323G	YBR286W	APE3	APE3,APY1	Vacuolar aminopeptidase Y C processed to mature form by Prb1p	1	NOISE
Sc64chr15_NC_001147	1091201	AT	A	153	17			UPSTREAM:YOR396C-A			UPSTREAM:Identified by gene-trapping C microarray-based expression analysis C and genome-wide homology searching	1	NOISE
Sc64chr2_NC_001134	783614	T	G	26	11			UPSTREAM:YBR293W	UPSTREAM:VBA2	UPSTREAM:VBA2	UPSTREAM:Permease of basic amino acids in the vacuolar membrane	1	NOISE
Sc64chr3_NC_001135	262038	T	G	50	10	S139A	T414G	YCR084C	TUP1	TUP1,AAR1,AER2,AMM1,CRT4,CYC9,FLK1,ROX4,SFL2,UMR7	General repressor of transcription C forms complex with Cyc8p C involved in the establishment of repressive chromatin structure through interactions with histones H3 and H4 C appears to enhance expression of some genes	1	NOISE
Sc64chr13_NC_001145	4396	A	G	90	1	I97V	A288G	YML133C_mRNA				1	NOISE
Sc64chr2_NC_001134	590213	T	G	35	9	V158G	T472G	YBR180W	DTR1	DTR1	Putative dityrosine transporter C required for spore wall synthesis B expressed during sporulation B member of the major facilitator superfamily (DHA1 family) of multidrug resistance transporters	1	NOISE
Sc64chr15_NC_001147	459080	T	G	34	11			UPSTREAM:YOR070C	UPSTREAM:GYP1	UPSTREAM:GYP1,YOR29-21	UPSTREAM:Cis-golgi GTPase-activating protein (GAP) for the Rab family members Ypt1p (in vivo) and for Ypt1p C Sec4p C Ypt7p C and Ypt51p (in vitro) B involved in vesicle docking and fusion	1	NOISE
Sc64chr14_NC_001146	507397	A	C	27	7			UPSTREAM:YNL064C	UPSTREAM:YDJ1	UPSTREAM:YDJ1,HSP40,MAS5	UPSTREAM:Type I HSP40 co-chaperone involved in regulation of the HSP90 and HSP70 functions B involved in protein translocation across membranes B member of the DnaJ family	1	NOISE
Sc64chr4_NC_001136	859313	T	G	27	9			UPSTREAM:YDR205W	UPSTREAM:MSC2	UPSTREAM:MSC2	UPSTREAM:Member of the cation diffusion facilitator family C localizes to the endoplasmic reticulum and nucleus B mutations affect the cellular distribution of zinc and also confer defects in meiotic recombination between homologous chromatids	1	NOISE
Sc64chr8_NC_001140	511761	A	C	43	10	N800T	A2398C	YHR205W	SCH9	SCH9,HRM2,KOM1	Protein kinase involved in transcriptional activation of osmostress-responsive genes B regulates G1 progression C cAPK activity C nitrogen activation of the FGM pathway B involved in life span regulation B homologous to mammalian Akt FPKB	1	NOISE
Sc64chr14_NC_001146	198786	T	G	39	8	S398A	T1191G	YNL240C	NAR1	NAR1	Component of the cytosolic iron-sulfur (FeS) protein assembly machinery C required for maturation of cytosolic and nuclear FeS proteins and for normal resistance to oxidative stress B homologous to human Narf	1	NOISE
Sc64chr4_NC_001136	651091	T	A	67	7	I12I;I12I	T35A;T35A	YDR098C-B;YDR098C-A	;	;	Retrotransposon TYA Gag and TYB Pol genes B transcribed Ftranslated as one unit B polyprotein is processed to make a nucleocapsid-like protein (Gag) C reverse transcriptase (RT) C protease (PR) C and integrase (IN) B similar to retroviral genes;Retrotransposon TYA Gag gene co-transcribed with TYB Pol B translated as TYA or TYA-TYB polyprotein B Gag is a nucleocapsid protein that is the structural…	1	NOISE
Sc64chr8_NC_001140	176845	TA	T	20	5			UPSTREAM:YHR035W			UPSTREAM:Putative protein of unknown function B not an essential gene	1	NOISE
Sc64chr7_NC_001139	452482	G	C	71	15	A27P	G78C	YGL022W	STT3	STT3	Subunit of the oligosaccharyltransferase complex of the ER lumen C which catalyzes asparagine-linked glycosylation of newly synthesized proteins B forms a subcomplex with Ost3p and Ost4p and is directly involved in catalysis	1	NOISE
Sc64chr5_NC_001137	1491	A	G	119	27	A869A	A2606G	YEL077C			Helicase-like protein encoded within the telomeric Y' element	1	NOISE
Sc64chr7_NC_001139	761666	G	A	31	10	R92K	G274A	YGR135W	PRE9	PRE9	Alpha subunit of the S proteasome C the only nonessential S subunit B may be replaced by the alpha subunit (Pre6p) under stress conditions to create a more active proteasomal isoform	1	NOISE
Sc64chr12_NC_001144	488451	A	T	29	1			UPSTREAM:YLR161W			UPSTREAM:Putative protein of unknown function B YLR156W C YLR159W C and YLR161W are three identical open reading frames encoded near the ribosomal DNA region of chromosome	1	NOISE
Sc64chr7_NC_001139	1081145	A	G	14	7			UPSTREAM:YGR293C			UPSTREAM:Dubious open reading frame unlikely to encode a protein C based on available experimental and comparative sequence data B partially overlaps the uncharacterized ORF YGR294W	1	NOISE
Sc64chr4_NC_001136	290922	T	G	38	14	G338G	T1013G	YDL093W	PMT5	PMT5	Protein O-mannosyltransferase C transfers mannose residues from dolichyl phosphate-D-mannose to protein serine Fthreonine residues B acts in a complex with Pmt3p C can instead interact with Pmt2p in some conditions B target for new antifungals	1	NOISE
Sc64chr11_NC_001143	68753	T	G	27	10	S490A	T1467G	YKL198C	PTK1	PTK1,KKT8,POT1,STK1,YKL199C,YKT9	Putative serine Fthreonine protein kinase that regulates spermine uptake B involved in polyamine transport B possible mitochondrial protein	1	NOISE
Sc64chr9_NC_001141	292311	G	T	25	7	E3*	G6T	YIL032C			Dubious open reading frame unlikely to encode a protein C based on available experimental and comparative sequence data	1	NOISE
Sc64chr15_NC_001147	1090492	C	A	181	3	H1674N;I2I	C5019A;C5A	YOR396W;YOR396C-A	YRF1-8;	YRF1-8;	One of several telomeric Y' element-encoded DNA helicases C known as Y'-Help1 (Y'-HELicase Protein );Identified by gene-trapping C microarray-based expression analysis C and genome-wide homology searching	1	NOISE
Sc64chr5_NC_001137	4595	C	A	31	4	Intronic;R174R	Intronic;C519A	YEL076C-A_mRNA;YEL076C	;	;	;Putative protein of unknown function	1	NOISE
Sc64chr12_NC_001144	470470	C	A	84	2			UPSTREAM:YLR155C	UPSTREAM:ASP3-1	UPSTREAM:ASP3-1,ASP3	UPSTREAM:Cell-wall L-asparaginase II involved in asparagine catabolism B expression induced during nitrogen starvation B ORF contains a short non-coding RNA that enhances expression of full-length gene B reference strain S288C has four copies of ASP3	1	NOISE
Sc64chr7_NC_001139	159065	A	C	46	15	N387T	A1159C	YGL181W	GTS1	GTS1,FHT1,LSR1	Arf3p GTPase Activating Protein (GAP) that localizes to endocytic patches B gts1 mutations affect budding C cell size C heat tolerance C sporulation C life span C ultradian rhythms B localizes to nucleus and induces flocculation when overexpressed	1	NOISE
Sc64chr12_NC_001144	452138	C	T	249	1			UPSTREAM:YLR154W-A		UPSTREAM:YLR154W-C	UPSTREAM:Dubious open reading frame unlikely to encode a protein B encoded within the the S rRNA gene on the opposite strand	1	NOISE
Sc64chr13_NC_001145	156751	T	C	50	9	V503A	T1507C	YML059C	NTE1	NTE1	Serine esterase C homolog of human neuropathy target esterase (NTE) B Nte1p-mediated phosphatidylcholine turnover influences transcription factor Opi1p localization C affecting transcriptional regulation of phospholipid biosynthesis genes	1	NOISE
Sc64chr15_NC_001147	1081014	G	T	93	1	D247Y	G738T	YOR393W	ERR1	ERR1	Protein of unknown function C has similarity to enolases	1	NOISE
Sc64chr4_NC_001136	529861	C	A	114	2	L279L	C836A	YDR038C	ENA5	ENA5	Protein with similarity to P-type ATPase sodium pumps C member of the Na B efflux ATPase family	1	NOISE
Sc64chr7_NC_001139	565842	G	T	91	2	S542I	G1624T	YGR038C-B			Retrotransposon TYA Gag and TYB Pol genes B transcribed Ftranslated as one unit B polyprotein is processed to make a nucleocapsid-like protein (Gag) C reverse transcriptase (RT) C protease (PR) C and integrase (IN) B similar to retroviral genes	1	NOISE
Sc64chr2_NC_001134	636066	T	G	78	18	G307G	T920G	YBR207W	FTH1	FTH1	Putative high affinity iron transporter involved in transport of intravacuolar stores of iron B forms complex with Fet5p B expression is regulated by iron B proposed to play indirect role in endocytosis	1	NOISE
Sc64chr4_NC_001136	1478235	A	C	32	10	T333P	A996C	YDR517W	GRH1	GRH1	Acetylated C cis-golgi localized protein involved in ER to Golgi transport B homolog of human GRASP65 B forms a complex with the coiled-coil protein Bug1p B mutants are compromised for the fusion of ER-derived vesicles with Golgi membranes	1	NOISE
Sc64chr10_NC_001142	698789	A	C	58	13	D609A	A1825C	YJR143C	PMT4	PMT4	Protein O-mannosyltransferase C transfers mannose residues from dolichyl phosphate-D-mannose to protein serine Fthreonine residues B appears to form homodimers in vivo and does not complex with other Pmt proteins B target for new antifungals	1	NOISE
Sc64chr15_NC_001147	974684	C	A	92	2	A1369D	C4105A	YOR343W-B		YOR343C-B	Retrotransposon TYA Gag and TYB Pol genes B transcribed Ftranslated as one unit B polyprotein is processed to make a nucleocapsid-like protein (Gag) C reverse transcriptase (RT) C protease (PR) C and integrase (IN) B similar to retroviral genes	1	NOISE
Sc64chr9_NC_001141	8964	G	T	124	2	V64V	G191T	YIL176C	PAU14	PAU14	Protein of unknown function C member of the seripauperin multigene family encoded mainly in subtelomeric regions B identical to Pau1p	1	NOISE
Sc64chr1_NC_001133	18124	T	C	33	6			UPSTREAM:YAL064W			UPSTREAM:Protein of unknown function B may interact with ribosomes C based on co-purification experiments	1	NOISE
Sc64chr15_NC_001147	338146	C	A	64	16	S159Y	C475A	YOR006C	TSR3	TSR3	Protein required for correct processing of the S pre-rRNA at site D to generate mature S rRNA B green fluorescent protein (GFP)-fusion protein localizes to both the cytoplasm and the nucleus	1	NOISE
Sc64chr4_NC_001136	1207484	C	G	69	1	T163R;T163R	C487G;C487G	YDR365W-B;YDR365W-A	;	;	Retrotransposon TYA Gag and TYB Pol genes B transcribed Ftranslated as one unit B polyprotein is processed to make a nucleocapsid-like protein (Gag) C reverse transcriptase (RT) C protease (PR) C and integrase (IN) B similar to retroviral genes;Retrotransposon TYA Gag gene co-transcribed with TYB Pol B translated as TYA or TYA-TYB polyprotein B Gag is a nucleocapsid protein that is the structural…	1	NOISE
Sc64chr5_NC_001137	496974	G	T	45	1	G384V;G384V	G1150T;G1150T	YER159C-A;YER160C	;	;	Retrotransposon TYA Gag gene co-transcribed with TYB Pol B translated as TYA or TYA-TYB polyprotein B Gag is a nucleocapsid protein that is the structural constituent of virus-like particles (VLPs) B similar to retroviral Gag;Retrotransposon TYA Gag and TYB Pol genes B transcribed Ftranslated as one unit B polyprotein is processed to make a nucleocapsid-like protein (Gag) C reverse transcriptase …	1	NOISE
Sc64chr8_NC_001140	91286	T	C	36	2	S1793P	T5376C	YHL009W-B			Retrotransposon TYA Gag and TYB Pol genes B transcribed Ftranslated as one unit B polyprotein is processed to make a nucleocapsid-like protein (Gag) C reverse transcriptase (RT) C protease (PR) C and integrase (IN) B similar to retroviral genes	1	NOISE
Sc64chr13_NC_001145	7	A	C	75	22			UPSTREAM:YML133W-B			UPSTREAM:Dubious open reading frame unlikely to encode a protein C based on available experimental and comparative sequence data B completely overlaps the uncharacterized ORF YML133C	1	NOISE
Sc64chr10_NC_001142	738980	C	A	39	2	F279L	C836A	YJR160C	MPH3	MPH3	Alpha-glucoside permease C transports maltose C maltotriose C alpha-methylglucoside C and turanose B identical to Mph2p B encoded in a subtelomeric position in a region likely to have undergone duplication	1	NOISE
Sc64chr13_NC_001145	359596	C	T	87	2	H1011Y	C3030T	YMR045C			Retrotransposon TYA Gag and TYB Pol genes B transcribed Ftranslated as one unit B polyprotein is processed to make a nucleocapsid-like protein (Gag) C reverse transcriptase (RT) C protease (PR) C and integrase (IN) B similar to retroviral genes	1	NOISE
Sc64chr11_NC_001143	28	A	C	102	23			UPSTREAM:YKL225W			UPSTREAM:Dubious open reading frame unlikely to encode a functional protein C based on available experimental and comparative sequence data	1	NOISE
Sc64chr8_NC_001140	214217	T	G	139	25	I11M	T32G	YHR054C			Putative protein of unknown function	1	NOISE
Sc64chr5_NC_001137	444796	C	T	98	1	R1410*	C4227T	YER138C			Retrotransposon TYA Gag and TYB Pol genes B transcribed Ftranslated as one unit B polyprotein is processed to make a nucleocapsid-like protein (Gag) C reverse transcriptase (RT) C protease (PR) C and integrase (IN) B similar to retroviral genes	1	NOISE
Sc64chr4_NC_001136	1261731	A	C	36	15	K17N	A50C	YDR394W	RPT3	RPT3,YNT1,YTA2	One of six ATPases of the S regulatory particle of the S proteasome involved in the degradation of ubiquitinated substrates B substrate of N-acetyltransferase B	1	NOISE
Sc64chr4_NC_001136	917564	A	C	39	10			UPSTREAM:YDR227W	UPSTREAM:SIR4	UPSTREAM:SIR4,ASD1,STE9,UTH2	UPSTREAM:Silent information regulator that C together with SIR2 and SIR3 C is involved in assembly of silent chromatin domains at telomeres and the silent mating-type loci B potentially phosphorylated by Cdc28p B some alleles of SIR4 prolong lifespan	1	NOISE
Sc64chr13_NC_001145	186748	G	T	111	2	A763S	G2286T	YML045W			Retrotransposon TYA Gag and TYB Pol genes B transcribed Ftranslated as one unit B polyprotein is processed to make a nucleocapsid-like protein (Gag) C reverse transcriptase (RT) C protease (PR) C and integrase (IN) B similar to retroviral genes	1	NOISE
Sc64chr11_NC_001143	427435	A	C	30	7	I373L	A1116C	YKL008C	LAC1	LAC1,DGT1	Ceramide synthase component C involved in synthesis of ceramide from C26(acyl)-coenzyme A and dihydrosphingosine or phytosphingosine C functionally equivalent to Lag1p	1	NOISE
Sc64chr8_NC_001140	42834	T	G	25	7	G917G	T2750G	YHL030W	ECM29	ECM29	Scaffold protein that assists in association of the proteasome core particle with the regulatory particle B degraded by the mature proteasome after assembly B contains HEAT-like repeats	1	NOISE
Sc64chr7_NC_001139	589964	A	G	23	10	K47E	A138G	YGR048W	UFD1	UFD1	Protein that interacts with Cdc48p and Npl4p C involved in recognition of polyubiquitinated proteins and their presentation to the S proteasome for degradation B involved in transporting proteins from the ER to the cytosol	1	NOISE
Sc64chr5_NC_001137	266902	A	C	41	12	G404G	A1211C	YER056C	FCY2	FCY2,BRA7	Purine-cytosine permease C mediates purine (adenine C guanine C and hypoxanthine) and cytosine accumulation	1	NOISE
Sc64chr10_NC_001142	479747	T	C	122	2	L468P	T1402C	YJR029W			Retrotransposon TYA Gag and TYB Pol genes B transcribed Ftranslated as one unit B polyprotein is processed to make a nucleocapsid-like protein (Gag) C reverse transcriptase (RT) C protease (PR) C and integrase (IN) B similar to retroviral genes	1	NOISE
Sc64chr11_NC_001143	415669	T	G	29	10	P415P	T1244G	YKL014C	URB1	URB1,NPA1	Nucleolar protein required for the normal accumulation of S and .8S rRNAs C associated with the SA2 pre-ribosomal particle B proposed to be involved in the biogenesis of the S ribosomal subunit	1	NOISE
Sc64chr8_NC_001140	202147	T	G	33	16			UPSTREAM:YHR047C	UPSTREAM:AAP1	UPSTREAM:AAP1,AAP1'	UPSTREAM:Arginine Falanine aminopeptidase C overproduction stimulates glycogen accumulation	1	NOISE
Sc64chr14_NC_001146	498832	A	C	46	9			UPSTREAM:YNL068C	UPSTREAM:FKH2	UPSTREAM:FKH2	UPSTREAM:Forkhead family transcription factor with a major role in the expression of G2 FM phase genes B positively regulates transcriptional elongation B negative role in chromatin silencing at HML and HMR B substrate of the Cdc28p FClb5p kinase	1	NOISE
Sc64chr12_NC_001144	1076385	T	C	192	21	I1293T	T3877C	YLR467W	YRF1-5	YRF1-5,YRF1	Helicase encoded by the Y' element of subtelomeric regions C highly expressed in the mutants lacking the telomerase component TLC1 B potentially phosphorylated by Cdc28p	1	NOISE
Sc64chr9_NC_001141	36603	A	G	33	14			UPSTREAM:YIL162W	UPSTREAM:SUC2	UPSTREAM:SUC2	UPSTREAM:Invertase C sucrose hydrolyzing enzyme B a secreted C glycosylated form is regulated by glucose repression C and an intracellular C nonglycosylated enzyme is produced constitutively	1	NOISE
Sc64chr11_NC_001143	217430	T	G	35	9	G29G	T86G	YKL120W	OAC1	OAC1	Mitochondrial inner membrane transporter C transports oxaloacetate C sulfate C thiosulfate C and isopropylmalate B member of the mitochondrial carrier family	1	NOISE
Sc64chr5_NC_001137	394063	T	G	21	9			UPSTREAM:YER114C	UPSTREAM:BOI2	UPSTREAM:BOI2,BEB1	UPSTREAM:Protein implicated in polar growth C functionally redundant with Boi1p B interacts with bud-emergence protein Bem1p B contains an SH3 (src homology ) domain and a PH (pleckstrin homology) domain	1	NOISE
Sc64chr16_NC_001148	5478	C	A	40	2	P128T	C381A	YPL283C_mRNA				1	NOISE
Sc64chr14_NC_001146	383819	T	G	12	5			UPSTREAM:YNL127W	UPSTREAM:FAR11	UPSTREAM:FAR11	UPSTREAM:Protein involved in recovery from cell cycle arrest in response to pheromone C in a Far1p-independent pathway B interacts with Far3p C Far7p C Far8p C Far9p C and Far10p B has similarity to the N- and C-termini of N. crassa HAM-2	1	NOISE
Sc64chr8_NC_001140	63939	G	T	29	7	K73N	G218T	YHL022C	SPO11	SPO11	Meiosis-specific protein that initiates meiotic recombination by catalyzing the formation of double-strand breaks in DNA via a transesterification reaction B required for homologous chromosome pairing and synaptonemal complex formation	1	NOISE
Sc64chr4_NC_001136	635467	A	G	55	13	T1396A	A4185G	YDR093W	DNF2	DNF2	Aminophospholipid translocase (flippase) that localizes primarily to the plasma membrane B contributes to endocytosis C protein transport and cell polarity B type P-type ATPase	1	NOISE
Sc64chr10_NC_001142	7526	G	A	101	2			UPSTREAM:YJL225C_mRNA				1	NOISE
Sc64chr4_NC_001136	1091119	G	T	33	12	E465*	G1392T	YDR314C	RAD34	RAD34	Protein involved in nucleotide excision repair (NER) B homologous to RAD4	1	NOISE
Sc64chr2_NC_001134	363921	A	AC	80	12			UPSTREAM:YBR060C	UPSTREAM:ORC2	UPSTREAM:ORC2,RRR1,SIR5	UPSTREAM:Subunit of the origin recognition complex C which directs DNA replication by binding to replication origins and is also involved in transcriptional silencing B interacts with Spp1p and with trimethylated histone H3 B phosphorylated by Cdc28p	1	NOISE
Sc64chr5_NC_001137	409504	A	C	34	16			UPSTREAM:YER124C	UPSTREAM:DSE1	UPSTREAM:DSE1	UPSTREAM:Daughter cell-specific protein C may regulate cross-talk between the mating and filamentation pathways B deletion affects cell separation after division and sensitivity to alpha-factor and drugs affecting the cell wall	1	NOISE
Sc64chr14_NC_001146	2423	C	A	125	2	I1176I	C3527A	YNL339C_mRNA				1	NOISE
Sc64chr13_NC_001145	308892	T	G	22	7			UPSTREAM:YMR018W			UPSTREAM:Putative protein of unknown function with similarity to human PEX5Rp (peroxin protein related protein) B transcription increases during colony development similar to genes involved in peroxisome biogenesis B YMR018W is not an essential gene	1	NOISE
Sc64chr9_NC_001141	17015	A	T	66	1	*513Y	A1538T	YIL172C	IMA3	IMA3	Alpha-glucosidase with broad substrate specificity for alpha-1 C4- and alpha-1 C6-glucosides B member of IMA isomaltase family B not required for isomaltose utilization C but Ima3p overexpression allows the ima1 null mutant to grow on isomaltose	1	NOISE
Sc64chr4_NC_001136	692753	A	C	26	8	D170A	A508C	YDR120C	TRM1	TRM1	tRNA methyltransferase B two forms of the protein are made by alternative translation starts B localizes to both the nucleus and mitochondrion to produce the modified base N2 CN2-dimethylguanosine in tRNAs in both compartments	1	NOISE
Sc64chr16_NC_001148	11068	T	A	53	1			UPSTREAM:YPL281C	UPSTREAM:ERR2	UPSTREAM:ERR2	UPSTREAM:Protein of unknown function C has similarity to enolases	1	NOISE
Sc64chr8_NC_001140	490148	T	G	66	16	Y498D	T1491G	YHR194W	MDM31	MDM31	Mitochondrial inner membrane protein with similarity to Mdm32p C required for normal mitochondrial morphology and inheritance B interacts genetically with MMM1 C MDM10 C MDM12 C and MDM34	1	NOISE
Sc64chr8_NC_001140	86455	A	T	51	1	I183L;I183L	A546T;A546T	YHL009W-B;YHL009W-A	;	;	Retrotransposon TYA Gag and TYB Pol genes B transcribed Ftranslated as one unit B polyprotein is processed to make a nucleocapsid-like protein (Gag) C reverse transcriptase (RT) C protease (PR) C and integrase (IN) B similar to retroviral genes;Retrotransposon TYA Gag gene co-transcribed with TYB Pol B translated as TYA or TYA-TYB polyprotein B Gag is a nucleocapsid protein that is the structural…	1	NOISE
Sc64chr16_NC_001148	284682	T	G	36	10	P460P	T1379G	YPL141C	FRK1	FRK1	Putative protein kinase B similar to Kin4p B green fluorescent protein (GFP)-fusion protein localizes to the cytoplasm B interacts with rRNA transcription and ribosome biogenesis factors and the long chain fatty acyl-CoA synthetase Faa3	1	NOISE
Sc64chr3_NC_001135	12494	T	C	33	1	H175H	T524C	YCL067C	HMLALPHA2	HMLALPHA2,ALPHA2	Silenced copy of ALPHA2 at HML B homeobox-domain protein that associates with Mcm1p in haploid cells to repress a-specific gene expression and interacts with a1p in diploid cells to repress haploid-specific gene expression	1	NOISE
Sc64chr4_NC_001136	883199	A	T	76	1	V243V;V243V	A728T;A728T	YDR210C-D;YDR210C-C	;	YDR210W-D;YDR210W-C	Retrotransposon TYA Gag and TYB Pol genes B transcribed Ftranslated as one unit B polyprotein is processed to make a nucleocapsid-like protein (Gag) C reverse transcriptase (RT) C protease (PR) C and integrase (IN) B similar to retroviral genes;Retrotransposon TYA Gag gene co-transcribed with TYB Pol B translated as TYA or TYA-TYB polyprotein B Gag is a nucleocapsid protein that is the structural…	1	NOISE
Sc64chr9_NC_001141	6899	A	C	39	2			UPSTREAM:YIL177C_mRNA				1	NOISE
Sc64chr15_NC_001147	1088468	G	A	100	1	R999Q	G2995A	YOR396W	YRF1-8	YRF1-8	One of several telomeric Y' element-encoded DNA helicases C known as Y'-Help1 (Y'-HELicase Protein )	1	NOISE
Sc64chr15_NC_001147	159043	G	C	50	9			UPSTREAM:YOL086W-A			UPSTREAM:Putative protein of unknown function B mutant in a srs2 mutant background displays MMS hypersensitivity B ortholog of human MHF1 C a component of the Fanconi anemia (FA) complex that is involved in maintaining genome stability	1	NOISE
Sc64chr7_NC_001139	143830	A	C	45	8	T529P	A1584C	YGL192W	IME4	IME4,SPO8	Probable mRNA N6-adenosine methyltransferase required for entry into meiosis B transcribed in diploid cells B haploids repress IME4 transcription via production of antisense IME4 transcripts B antisense transcription is repressed in diploids	1	NOISE
Sc64chr9_NC_001141	241054	C	A	37	8			UPSTREAM:YIL066C	UPSTREAM:RNR3	UPSTREAM:RNR3,DIN1,RIR3	UPSTREAM:Minor isoform of the large subunit of ribonucleotide-diphosphate reductase B the RNR complex catalyzes rate-limiting step in dNTP synthesis C regulated by DNA replication and DNA damage checkpoint pathways via localization of small subunits	1	NOISE
Sc64chr13_NC_001145	185716	A	G	114	1	K419R;K419R	A1255G;A1255G	YML045W;YML045W-A	;	;	Retrotransposon TYA Gag and TYB Pol genes B transcribed Ftranslated as one unit B polyprotein is processed to make a nucleocapsid-like protein (Gag) C reverse transcriptase (RT) C protease (PR) C and integrase (IN) B similar to retroviral genes;Retrotransposon TYA Gag gene co-transcribed with TYB Pol B translated as TYA or TYA-TYB polyprotein B Gag is a nucleocapsid protein that is the structural…	1	NOISE
Sc64chr10_NC_001142	569550	T	G	23	12			UPSTREAM:YJR069C	UPSTREAM:HAM1	UPSTREAM:HAM1	UPSTREAM:Conserved protein with deoxyribonucleoside triphosphate pyrophosphohydrolase activity C mediates exclusion of noncanonical purines from deoxyribonucleoside triphosphate pools B mutant is sensitive to the base analog -N-hydroxylaminopurine	1	NOISE
Sc64chr7_NC_001139	74004	A	C	26	14			UPSTREAM:YGL226C-A_mRNA				1	NOISE
Sc64chr7_NC_001139	848561	G	A	9	2			UPSTREAM:YGR175C	UPSTREAM:ERG1	UPSTREAM:ERG1	UPSTREAM:Squalene epoxidase C catalyzes the epoxidation of squalene to C3-oxidosqualene B plays an essential role in the ergosterol-biosynthesis pathway and is the specific target of the antifungal drug terbinafine	1	NOISE
Sc64chr12_NC_001144	976791	T	C	46	10			UPSTREAM:YLR423C	UPSTREAM:ATG17	UPSTREAM:ATG17,APG17	UPSTREAM:Scaffold protein responsible for phagophore assembly site organization B regulatory subunit of an autophagy-specific complex that includes Atg1p and Atg13p B stimulates Atg1p kinase activity	1	NOISE
Sc64chr4_NC_001136	11422	C	A	51	2			UPSTREAM:YDL246C	UPSTREAM:SOR2	UPSTREAM:SOR2	UPSTREAM:Protein of unknown function B protein sequence is identical to the Sor1p sorbitol dehydrogenase B computational analysis of large-scale protein-protein interaction data also suggests a role in fructose or mannose metabolism	1	NOISE
Sc64chr12_NC_001144	349516	T	C	55	15	G4741G	T14222C	YLR106C	MDN1	MDN1,REA1	Huge dynein-related AAA-type ATPase (midasin) C forms extended pre-60S particle with the Rix1 complex (Rix1p-Ipi1p-Ipi3p) B acts in removal of ribosomal biogenesis factors at successive steps of pre-60S assembly and export from nucleus	1	NOISE
Sc64chr12_NC_001144	627954	T	G	39	9	G279G	T836G	YLR246W	ERF2	ERF2	Subunit of a palmitoyltransferase C composed of Erf2p and Shr5p C that adds a palmitoyl lipid moiety to heterolipidated substrates such as Ras1p and Ras2p through a thioester linkage B mutants partially mislocalize Ras2p to the vacuole	1	NOISE
Sc64chr13_NC_001145	689731	T	G	22	10	F217V	T648G	YMR211W	DML1	DML1	Essential protein involved in mtDNA inheritance C may also function in the partitioning of the mitochondrial organelle or in the segregation of chromosomes C exhibits regions similar to members of a GTPase family	1	NOISE
Sc64chr9_NC_001141	215321	C	G	35	9	S211S	C632G	YIL077C			Putative protein of unknown function B the authentic C non-tagged protein is detected in highly purified mitochondria in high-throughput studies B deletion confers sensitivity to -(N-(S-glutathionylacetyl)amino) phenylarsenoxide (GSAO)	1	NOISE
Sc64chr8_NC_001140	557612	T	G	39	7			UPSTREAM:YHR218W_mRNA				1	NOISE
Sc64chr7_NC_001139	217233	A	C	36	18	E46A;T321P	A136C;A960C	YGL152C;YGL153W	;PEX14	;PEX14	Dubious open reading frame unlikely to encode a protein C based on available experimental and comparative sequence data B partially overlaps the verified ORF PEX14 FYGL153W;Peroxisomal membrane peroxin that is a central component of the peroxisomal protein import machinery B interacts with both PTS1 (Pex5p) and PTS2 (Pex7p) C peroxisomal matrix protein signal recognition factors and membrane rece…	1	NOISE
Sc64chr8_NC_001140	556937	T	G	136	37	S36A	T105G	YHR217C			Dubious open reading frame unlikely to encode a protein C based on available experimental and comparative sequence data B located in the telomeric region TEL08R.	1	NOISE
Sc64chr9_NC_001141	266154	A	C	50	13	E557A	A1669C	YIL047C	SYG1	SYG1	Plasma membrane protein of unknown function B truncation and overexpression suppresses lethality of G-alpha protein deficiency	1	NOISE
Sc64chr4_NC_001136	54784	T	G	44	14	P521P	T1562G	YDL224C	WHI4	WHI4	Putative RNA binding protein and partially redundant Whi3p homolog that regulates the cell size requirement for passage through Start and commitment to cell division	1	NOISE
Sc64chr12_NC_001144	1072412	G	A	62	2			UPSTREAM:YLR467W	UPSTREAM:YRF1-5	UPSTREAM:YRF1-5,YRF1	UPSTREAM:Helicase encoded by the Y' element of subtelomeric regions C highly expressed in the mutants lacking the telomerase component TLC1 B potentially phosphorylated by Cdc28p	1	NOISE
Sc64chr1_NC_001133	116256	T	G	80	35	G446G	T1337G	YAL019W	FUN30	FUN30	Conserved member of the Snf2p family with ATP-dependent chromatin remodeling activity B has a role in silencing B potential Cdc28p substrate B authentic C non-tagged protein is detected in purified mitochondria in high-throughput studies	1	NOISE
Sc64chr14_NC_001146	768605	G	T	41	8	L1077F	G3230T	YNR070W	PDR18	PDR18	Putative transporter of the ATP-binding cassette (ABC) family C implicated in pleiotropic drug resistance B the authentic C non-tagged protein is detected in highly purified mitochondria in high-throughput studies	1	NOISE
Sc64chr13_NC_001145	837727	C	G	25	8			UPSTREAM:YMR284W	UPSTREAM:YKU70	UPSTREAM:YKU70,HDF1,KU70,NES24	UPSTREAM:Subunit of the telomeric Ku complex (Yku70p-Yku80p) C involved in telomere length maintenance C structure and telomere position effect B relocates to sites of double-strand cleavage to promote nonhomologous end joining during DSB repair	1	NOISE
Sc64chr11_NC_001143	445913	T	G	31	13	V178G	T532G	YKR003W	OSH6	OSH6	Member of an oxysterol-binding protein family with overlapping C redundant functions in sterol metabolism and which collectively perform a function essential for viability B GFP-fusion protein localizes to the cell periphery	1	NOISE
Sc64chr12_NC_001144	455341	C	T	246	4			UPSTREAM:YLR154W-E			UPSTREAM:Dubious open reading frame unlikely to encode a protein B encoded within the the S rRNA gene on the opposite strand	1	NOISE
Sc64chr14_NC_001146	128271	A	C	37	16	M272L	A813C	YNL272C	SEC2	SEC2	Guanyl-nucleotide exchange factor for the small G-protein Sec4p B essential for post-Golgi vesicle transport and for autophagy B associates with the exocyst C via exocyst subunit Sec15p C on secretory vesicles	1	NOISE
Sc64chr16_NC_001148	326057	A	C	33	14	I70L	A207C	YPL119C	DBP1	DBP1,LPH8	Putative ATP-dependent RNA helicase of the DEAD-box protein family B mutants show reduced stability of the S ribosomal subunit scanning through ' untranslated regions of mRNAs	1	NOISE
Sc64chr1_NC_001133	224108	T	C	36	1	I66T	T196C	YAR069C			Dubious open reading frame unlikely to encode a protein C based on available experimental and comparative sequence data	1	NOISE
Sc64chr13_NC_001145	361725	A	G	68	29	G301G;G301G	A902G;A902G	YMR045C;YMR046C	;	;	Retrotransposon TYA Gag and TYB Pol genes B transcribed Ftranslated as one unit B polyprotein is processed to make a nucleocapsid-like protein (Gag) C reverse transcriptase (RT) C protease (PR) C and integrase (IN) B similar to retroviral genes;Retrotransposon TYA Gag gene co-transcribed with TYB Pol B translated as TYA or TYA-TYB polyprotein B Gag is a nucleocapsid protein that is the structural…	1	NOISE
Sc64chr16_NC_001148	1790	G	A	153	24	S1357N;S122N	G4069A;G364A	YPL283C_mRNA;YPL283W-A	;	;	;Identified by gene-trapping C microarray-based expression analysis C and genome-wide homology searching	1	NOISE
Sc64chr4_NC_001136	167143	G	T	37	10	C63F;E38*	G187T;G111T	YDL163W;YDL164C	;CDC9	;CDC9,MMS8	Dubious open reading frame unlikely to encode a protein C based on experimental and comparative sequence data B partially overlaps the verified gene CDC9 FYDL164C encoding DNA ligase;DNA ligase found in the nucleus and mitochondria C an essential enzyme that joins Okazaki fragments during DNA replication B also acts in nucleotide excision repair C base excision repair C and recombination	1	NOISE
Sc64chr7_NC_001139	674618	A	C	37	10	P811P	A2432C	YGR094W	VAS1	VAS1	Mitochondrial and cytoplasmic valyl-tRNA synthetase	1	NOISE
Sc64chr12_NC_001144	452469	A	T	248	2	Q11L	A31T	YLR154W-A		YLR154W-C	Dubious open reading frame unlikely to encode a protein B encoded within the the S rRNA gene on the opposite strand	1	NOISE
Sc64chrM_NC_001224	28086	G	T	9	2			UPSTREAM:Q0085	UPSTREAM:ATP6	UPSTREAM:ATP6,OLI2,OLI4,PHO1	UPSTREAM:Mitochondrially encoded subunit a of the F0 sector of mitochondrial F1F0 ATP synthase B translation is specifically activated by Atp22p B ATP6 and ATP8 mRNAs are not translated in the absence of the F1 sector of ATPase	1	NOISE
Sc64chr13_NC_001145	107796	A	C	34	11	N1007T	A3019C	YML081W	TDA9	TDA9	DNA-binding protein C putative transcription factor B green fluorescent protein (GFP)-fusion protein localizes to the nucleus B null mutant is sensitive to expression of the top1-T722A allele B not an essential gene	1	NOISE
Sc64chr7_NC_001139	535172	G	T	24	9			UPSTREAM:YGR027C	UPSTREAM:RPS25A	UPSTREAM:RPS25A,RPS31A	UPSTREAM:Protein component of the small (40S) ribosomal subunit B nearly identical to Rps25Bp and has similarity to rat S25 ribosomal protein	1	NOISE
Sc64chr14_NC_001146	1881	G	A	140	22	S122N;S1357N	G364A;G4069A	YNL339W-A;YNL339C_mRNA	;	;	Identified by gene-trapping C microarray-based expression analysis C and genome-wide homology searching;	1	NOISE
Sc64chr1_NC_001133	68397	A	C	46	21			UPSTREAM:YAL040C	UPSTREAM:CLN3	UPSTREAM:CLN3,DAF1,FUN10,WHI1	UPSTREAM:G1 cyclin involved in cell cycle progression B activates Cdc28p kinase to promote the G1 to S phase transition B plays a role in regulating transcription of the other G1 cyclins C CLN1 and CLN2 B regulated by phosphorylation and proteolysis	1	NOISE
Sc64chr10_NC_001142	537604	A	C	32	8			UPSTREAM:YJR055W	UPSTREAM:HIT1	UPSTREAM:HIT1	UPSTREAM:Protein of unknown function C required for growth at high temperature	1	NOISE
Sc64chr7_NC_001139	155169	C	T	39	6	Q282*	C843T	YGL184C	STR3	STR3	Peroxisomal cystathionine beta-lyase C converts cystathionine into homocysteine B may be redox regulated by Gto1p	1	NOISE
Sc64chr12_NC_001144	486821	C	A	78	2	H157N	C468A	YLR160C	ASP3-4	ASP3-4,ASP3	Cell-wall L-asparaginase II involved in asparagine catabolism B expression induced during nitrogen starvation B ORF contains a short non-coding RNA that enhances expression of full-length gene B reference strain S288C has four copies of ASP3	1	NOISE
Sc64chr6_NC_001138	97634	T	A	10	4			UPSTREAM:YFL021C-A			UPSTREAM:Dubious open reading frame unlikely to encode a functional protein C based on available experimental and comparative sequence data	1	NOISE
Sc64chr13_NC_001145	504828	AGT	A	55	6			UPSTREAM:YMR119W	UPSTREAM:ASI1	UPSTREAM:ASI1	UPSTREAM:Putative integral membrane E3 ubiquitin ligase B acts with Asi2p and Asi3p to ensure the fidelity of SPS-sensor signalling by maintaining the dormant repressed state of gene expression in the absence of inducing signals	1	NOISE
Sc64chr7_NC_001139	190778	GA	G	52	8			UPSTREAM:YGL167C	UPSTREAM:PMR1	UPSTREAM:PMR1,BSD1,LDB1,SSC1	UPSTREAM:High affinity Ca2 B FMn2 B P-type ATPase required for Ca2 B and Mn2 B transport into Golgi B involved in Ca2 B dependent protein sorting and processing B mutations in human homolog ATP2C1 cause acantholytic skin condition Hailey-Hailey disease	1	NOISE
Sc64chr2_NC_001134	2267	T	C	138	28	I131T	T391C	YBL113C			Helicase-like protein encoded within the telomeric Y' element	1	NOISE
Sc64chr13_NC_001145	198525	A	G	9	2	I633V	A1896G	YML039W			Retrotransposon TYA Gag and TYB Pol genes B transcribed Ftranslated as one unit B polyprotein is processed to make a nucleocapsid-like protein (Gag) C reverse transcriptase (RT) C protease (PR) C and integrase (IN) B similar to retroviral genes	1	NOISE
Sc64chr5_NC_001137	474963	G	C	53	13			UPSTREAM:YER154W	UPSTREAM:OXA1	UPSTREAM:OXA1,PET1402	UPSTREAM:Mitochondrial inner membrane insertase C mediates the insertion of both mitochondrial- and nuclear-encoded proteins from the matrix into the inner membrane C interacts with mitochondrial ribosomes B conserved from bacteria to animals	1	NOISE
Sc64chr12_NC_001144	133191	G	A	33	17	R488K	G1462A	YLL008W	DRS1	DRS1	Nucleolar DEAD-box protein required for ribosome assembly and function C including synthesis of S ribosomal subunits B constituent of S pre-ribosomal particles	1	NOISE
Sc64chr16_NC_001148	559011	T	G	57	24	G209G	T626G	YPR002W	PDH1	PDH1	Mitochondrial protein that participates in respiration C induced by diauxic shift B homologous to E. coli PrpD C may take part in the conversion of -methylcitrate to -methylisocitrate	1	NOISE
Sc64chr12_NC_001144	576327	G	C	25	8	S726T	G2176C	YLR219W	MSC3	MSC3	Protein of unknown function C green fluorescent protein (GFP)-fusion protein localizes to the cell periphery B msc3 mutants are defective in directing meiotic recombination events to homologous chromatids B potential Cdc28p substrate	1	NOISE
Sc64chr2_NC_001134	43342	T	G	30	13	G22G;N47K	T65G;T140G	YBL095W;YBL096C	;	;	Putative protein of unknown function B the authentic C non-tagged protein is detected in highly purified mitochondria in high-throughput studies;Non-essential protein of unknown function	1	NOISE
Sc64chr4_NC_001136	1221498	C	T	39	11	Q218*	C651T	YDR372C	VPS74	VPS74,API1,MNN3	Protein required for Golgi localization of glycosyltransferases B binds the cytosolic domains of Golgi glycosyltransferases B binding to PtdIns4P required for Golgi targeting and function B tetramer formation required for function	1	NOISE
Sc64chr16_NC_001148	242973	A	G	23	6			UPSTREAM:YPL163C	UPSTREAM:SVS1	UPSTREAM:SVS1	UPSTREAM:Cell wall and vacuolar protein C required for wild-type resistance to vanadate	1	NOISE
Sc64chr16_NC_001148	62472	T	C	37	11			UPSTREAM:YPL257W			UPSTREAM:Putative protein of unknown function B homozygous diploid deletion strain exhibits low budding index B physically interacts with Hsp82p B YPL257W is not an essential gene	1	NOISE
Sc64chr1_NC_001133	8937	A	C	19	10	E27A	A79C	YAL067C	SEO1	SEO1	Putative permease C member of the allantoate transporter subfamily of the major facilitator superfamily B mutation confers resistance to ethionine sulfoxide	1	NOISE
Sc64chr4_NC_001136	877407	T	A	52	3	T1765T	T5294A	YDR210W-B			Retrotransposon TYA Gag and TYB Pol genes B transcribed Ftranslated as one unit B polyprotein is processed to make a nucleocapsid-like protein (Gag) C reverse transcriptase (RT) C protease (PR) C and integrase (IN) B similar to retroviral genes	1	NOISE
Sc64chr11_NC_001143	361074	G	T	34	8	R252I	G754T	YKL040C	NFU1	NFU1,NUB1	Protein involved in iron metabolism in mitochondria B similar to NifU C which is a protein required for the maturation of the Fe FS clusters of nitrogenase in nitrogen-fixing bacteria	1	NOISE
Sc64chr8_NC_001140	6655	T	A	43	8	F85L	T254A	YHL048W	COS8	COS8	Nuclear membrane protein C member of the DUP380 subfamily of conserved C often subtelomerically-encoded proteins B regulation suggests a potential role in the unfolded protein response	1	NOISE
Sc64chr2_NC_001134	223518	G	T	70	2	V730F	G2187T	YBL005W-B			Retrotransposon TYA Gag and TYB Pol genes B transcribed Ftranslated as one unit B polyprotein is processed to make a nucleocapsid-like protein (Gag) C reverse transcriptase (RT) C protease (PR) C and integrase (IN) B similar to retroviral genes	1	NOISE
Sc64chr16_NC_001148	732714	T	G	61	15	G122G	T365G	YPR103W	PRE2	PRE2,DOA3,PRG1,SRR2	Beta subunit of the S proteasome C responsible for the chymotryptic activity of the proteasome	1	NOISE
Sc64chr13_NC_001145	538607	GCA	G	50	9			UPSTREAM:YMR135W-A			UPSTREAM:Dubious open reading frame unlikely to encode a functional protein C based on available experimental and comparative sequence data	1	NOISE
Sc64chr16_NC_001148	835577	A	C	35	8	I613L	A1836C	YPR155C	NCA2	NCA2	Protein involved in regulation of mitochondrial expression of subunits (Atp6p) and (Atp8p) of the Fo-F1 ATP synthase B functions with Nca3p	1	NOISE
Sc64chr16_NC_001148	504455	T	G	38	15	S620A	T1857G	YPL023C	MET12	MET12	Protein with methylenetetrahydrofolate reductase (MTHFR) activity in vitro B null mutant has no phenotype and is prototrophic for methionine B MET13 encodes major isozyme of MTHFR	1	NOISE
Sc64chr12_NC_001144	454034	C	T	245	5			UPSTREAM:YLR154W-B			UPSTREAM:Dubious open reading frame unlikely to encode a protein B encoded within the the S rRNA gene on the opposite strand	1	NOISE
Sc64chr7_NC_001139	1073171	G	A	19	9			UPSTREAM:YGR290W			UPSTREAM:Dubious open reading frame unlikely to encode a protein C based on available experimental and comparative sequence data B putative HLH protein B partially overlaps the verified ORF MAL11 FYGR289C (a high-affinity maltose transporter)	1	NOISE
Sc64chr2_NC_001134	31206	C	A	63	1	S424R;S424R	C1271A;C1271A	YBL100W-A;YBL100W-B	;	TY2A_B,YBL101W-A;TY2B_B,YBL101W-B	Retrotransposon TYA Gag gene co-transcribed with TYB Pol B translated as TYA or TYA-TYB polyprotein B Gag is a nucleocapsid protein that is the structural constituent of virus-like particles (VLPs) B similar to retroviral Gag;Retrotransposon TYA Gag and TYB Pol genes B transcribed Ftranslated as one unit B polyprotein is processed to make a nucleocapsid-like protein (Gag) C reverse transcriptase …	1	NOISE
Sc64chr10_NC_001142	629569	T	G	14	7			UPSTREAM:YJR110W	UPSTREAM:YMR1	UPSTREAM:YMR1	UPSTREAM:Phosphatidylinositol -phosphate (PI3P) phosphatase B involved in various protein sorting pathways C including CVT targeting and endosome to vacuole transport B has similarity to the conserved myotubularin dual specificity phosphatase family	1	NOISE
Sc64chr16_NC_001148	807664	C	T	102	1	R869*	C2604T	YPR137C-B			Retrotransposon TYA Gag and TYB Pol genes B transcribed Ftranslated as one unit B polyprotein is processed to make a nucleocapsid-like protein (Gag) C reverse transcriptase (RT) C protease (PR) C and integrase (IN) B similar to retroviral genes	1	NOISE
Sc64chr4_NC_001136	1436401	T	G	48	10	V62G	T184G	YDR493W	MZM1	MZM1,AIM8,FMP36	Mitochondrial matrix protein with a role in maintaining the labile mitochondrial zinc pool B null mutant has a respiratory growth defect and an elevated frequency of mitochondrial genome loss B overexpression causes cell cycle delay or arrest	1	NOISE
Sc64chr13_NC_001145	430502	T	G	44	14	T198T	T593G	YMR081C	ISF1	ISF1,MBR3	Serine-rich C hydrophilic protein with similarity to Mbr1p B overexpression suppresses growth defects of hap2 C hap3 C and hap4 mutants B expression is under glucose control B cotranscribed with NAM7 in a cyp1 mutant	1	NOISE
Sc64chr12_NC_001144	862063	T	G	35	17	S64S	T191G	YLR370C	ARC18	ARC18	Subunit of the ARP2 F3 complex C which is required for the motility and integrity of cortical actin patches	1	NOISE
Sc64chr6_NC_001138	138940	C	A	54	2	T246K;T246K	C736A;C736A	YFL002W-A;YFL002W-B	;	;	Retrotransposon TYA Gag and TYB Pol genes B transcribed Ftranslated as one unit B polyprotein is processed to make a nucleocapsid-like protein (Gag) C reverse transcriptase (RT) C protease (PR) C and integrase (IN) B similar to retroviral genes;Retrotransposon TYA Gag gene co-transcribed with TYB Pol B translated as TYA or TYA-TYB polyprotein B Gag is a nucleocapsid protein that is the structural…	1	NOISE
Sc64chr6_NC_001138	193174	T	G	43	11	G146G	T437G	YFR020W			Dubious open reading frame unlikely to encode a functional protein C based on available experimental and comparative sequence data	1	NOISE
Sc64chr4_NC_001136	1107262	T	G	25	8	P280P	T839G	YDR320C	SWA2	SWA2,AUX1,BUD24	Auxilin-like protein involved in vesicular transport B clathrin-binding protein required for uncoating of clathrin-coated vesicles	1	NOISE
Sc64chr14_NC_001146	431292	A	C	62	14	T402T	A1205C	YNL102W	POL1	POL1,CDC17,CRT5,HPR3	Catalytic subunit of the DNA polymerase I alpha-primase complex C required for the initiation of DNA replication during mitotic DNA synthesis and premeiotic DNA synthesis	1	NOISE
Sc64chr12_NC_001144	219806	G	T	49	2			UPSTREAM:YLR035C-A			UPSTREAM:Retrotransposon TYA Gag and TYB Pol genes B polyprotein is processed to make a nucleocapsid-like protein (Gag) C reverse transcriptase (RT) C protease (PR) C and integrase (IN) B YLR035C-A is part of a mutant retrotransposon	1	NOISE
Sc64chr5_NC_001137	40693	T	G	88	19	S421A	T1260G	YEL060C	PRB1	PRB1,CVT1	Vacuolar proteinase B (yscB) C a serine protease of the subtilisin family B involved in protein degradation in the vacuole and required for full protein degradation during sporulation B activity inhibited by Pbi2p	1	NOISE
Sc64chr14_NC_001146	286928	A	C	27	11	K207N	A620C	YNL188W	KAR1	KAR1	Essential protein involved in karyogamy during mating and in spindle pole body duplication during mitosis C localizes to the half-bridge of the spindle pole body C interacts with Spc72p during karyogamy C also interacts with Cdc31p	1	NOISE
Sc64chr11_NC_001143	570026	T	C	24	10	N703N	T2108C	YKR067W	GPT2	GPT2,GAT1	Glycerol-3-phosphate Fdihydroxyacetone phosphate dual substrate-specific sn-1 acyltransferase located in lipid particles and the ER B involved in the stepwise acylation of glycerol-3-phosphate and dihydroxyacetone in lipid biosynthesis	1	NOISE
Sc64chr13_NC_001145	251661	GA	G	35	5			UPSTREAM:YML009C	UPSTREAM:MRPL39	UPSTREAM:MRPL39	UPSTREAM:Mitochondrial ribosomal protein of the large subunit	1	NOISE
Sc64chr2_NC_001134	576383	A	C	23	4	G568G	A1703C	YBR170C	NPL4	NPL4,HRD4	Ubiquitin-binding protein involved in protein degradation B Cdc48p-Npl4p-Ufd1p complex participates in ER-associated degradation (ERAD) while Cdc48p-Npl4p-Vms1p complex participates in mitochondria-associated degradation (MAD)	1	NOISE
Sc64chr9_NC_001141	931	C	A	86	3	T29N;A1610D	C85A;C4828A	YIL177W-A;YIL177C_mRNA	;	;	Dubious open reading frame unlikely to encode a protein C based on available experimental and comparative sequence data B completely overlaps the uncharacterized gene YIL177C;	1	NOISE
Sc64chr13_NC_001145	923948	A	T	8	2			UPSTREAM:YMR326C			UPSTREAM:Dubious open reading frame unlikely to encode a protein C based on available experimental and comparative sequence data B overlaps the telomere on the right arm of chromosome	2	NOISE
Sc64chr4_NC_001136	985393	G	T	62	2	G1311C	G3930T	YDR261W-B			Retrotransposon TYA Gag and TYB Pol genes B transcribed Ftranslated as one unit B polyprotein is processed to make a nucleocapsid-like protein (Gag) C reverse transcriptase (RT) C protease (PR) C and integrase (IN) B similar to retroviral genes	2	NOISE
Sc64chr12_NC_001144	699	C	T	113	2	R1168R	C3503T	YLL067C_mRNA				2	NOISE
Sc64chr13_NC_001145	375350	A	C	110	2	K992T	A2974C	YMR050C			Retrotransposon TYA Gag and TYB Pol genes B transcribed Ftranslated as one unit B polyprotein is processed to make a nucleocapsid-like protein (Gag) C reverse transcriptase (RT) C protease (PR) C and integrase (IN) B similar to retroviral genes	2	NOISE
Sc64chr12_NC_001144	598449	C	A	34	2	Q1671K	C5010A	YLR227W-B			Retrotransposon TYA Gag and TYB Pol genes B transcribed Ftranslated as one unit B polyprotein is processed to make a nucleocapsid-like protein (Gag) C reverse transcriptase (RT) C protease (PR) C and integrase (IN) B similar to retroviral genes	2	NOISE
Sc64chr2_NC_001134	812598	C	G	55	4			UPSTREAM:YBR302C	UPSTREAM:COS2	UPSTREAM:COS2	UPSTREAM:Protein of unknown function C member of the DUP380 subfamily of conserved C often subtelomerically-encoded proteins	2	NOISE
Sc64chr5_NC_001137	575654	C	A	109	2	S1392*	C4174A	YER190W	YRF1-2	YRF1-2,YRF1	Helicase encoded by the Y' element of subtelomeric regions C highly expressed in the mutants lacking the telomerase component TLC1 B potentially phosphorylated by Cdc28p B induced by treatment with -methoxypsoralen and UVA irradiation	2	NOISE
Sc64chr12_NC_001144	7772	T	C	232	17	Y656H	T1965C	YLL066C_mRNA				2	NOISE
Sc64chr9_NC_001141	2938	C	T	97	1	S941L	C2821T	YIL177C_mRNA				2	NOISE
Sc64chr14_NC_001146	23902	G	T	31	11			UPSTREAM:YNL327W	UPSTREAM:EGT2	UPSTREAM:EGT2	UPSTREAM:Glycosylphosphatidylinositol (GPI)-anchored cell wall endoglucanase required for proper cell separation after cytokinesis C expression is activated by Swi5p and tightly regulated in a cell cycle-dependent manner	2	NOISE
Sc64chr4_NC_001136	985199	C	T	53	1	T1246I	C3736T	YDR261W-B			Retrotransposon TYA Gag and TYB Pol genes B transcribed Ftranslated as one unit B polyprotein is processed to make a nucleocapsid-like protein (Gag) C reverse transcriptase (RT) C protease (PR) C and integrase (IN) B similar to retroviral genes	2	NOISE
Sc64chr4_NC_001136	1097334	C	A	128	2	P424Q;P424Q	C1270A;C1270A	YDR316W-B;YDR316W-A	;	;	Retrotransposon TYA Gag and TYB Pol genes B transcribed Ftranslated as one unit B polyprotein is processed to make a nucleocapsid-like protein (Gag) C reverse transcriptase (RT) C protease (PR) C and integrase (IN) B similar to retroviral genes;Retrotransposon TYA Gag gene co-transcribed with TYB Pol B translated as TYA or TYA-TYB polyprotein B Gag is a nucleocapsid protein that is the structural…	2	NOISE
Sc64chr8_NC_001140	559650	G	A	101	2	R513Q	G1537A	YHR218W_mRNA				2	NOISE
Sc64chr8_NC_001140	561182	G	A	58	1	R337K	G1009A	YHR219W			Putative protein of unknown function with similarity to helicases B located in the telomere region on the right arm of chromosome VIII	2	NOISE
Sc64chr5_NC_001137	574876	G	A	210	15	D1133N;V168V	G3396A;G503A	YER190W;YER190C-A	YRF1-2;	YRF1-2,YRF1;	Helicase encoded by the Y' element of subtelomeric regions C highly expressed in the mutants lacking the telomerase component TLC1 B potentially phosphorylated by Cdc28p B induced by treatment with -methoxypsoralen and UVA irradiation;Dubious open reading frame unlikely to encode a protein C based on available experimental and comparative sequence data B completely overlaps the verified ORF YRF1-…	2	NOISE
Sc64chr8_NC_001140	560558	A	G	134	45	N129S	A385G	YHR219W			Putative protein of unknown function with similarity to helicases B located in the telomere region on the right arm of chromosome VIII	2	NOISE
Sc64chr5_NC_001137	573482	G	A	138	2	S668N	G2002A	YER190W	YRF1-2	YRF1-2,YRF1	Helicase encoded by the Y' element of subtelomeric regions C highly expressed in the mutants lacking the telomerase component TLC1 B potentially phosphorylated by Cdc28p B induced by treatment with -methoxypsoralen and UVA irradiation	2	NOISE
Sc64chr3_NC_001135	85138	C	T	9	3	L13F;L13F	C36T;C36T	YCL019W;YCL020W	;	;	Retrotransposon TYA Gag and TYB Pol genes B transcribed Ftranslated as one unit B polyprotein is processed to make a nucleocapsid-like protein (Gag) C reverse transcriptase (RT) C protease (PR) C and integrase (IN) B similar to retroviral genes;Retrotransposon TYA Gag gene co-transcribed with TYB Pol B translated as TYA or TYA-TYB polyprotein B Gag is a nucleocapsid protein that is the structural…	2	NOISE
Sc64chr12_NC_001144	596360	A	G	122	8	S974S	A2921G	YLR227W-B			Retrotransposon TYA Gag and TYB Pol genes B transcribed Ftranslated as one unit B polyprotein is processed to make a nucleocapsid-like protein (Gag) C reverse transcriptase (RT) C protease (PR) C and integrase (IN) B similar to retroviral genes	2	NOISE
Sc64chr10_NC_001142	504	A	T	74	3	I1747L	A5238T	YJL225C_mRNA				2	NOISE
Sc64chr3_NC_001135	86015	C	G	61	2	A305G;A305G	C913G;C913G	YCL019W;YCL020W	;	;	Retrotransposon TYA Gag and TYB Pol genes B transcribed Ftranslated as one unit B polyprotein is processed to make a nucleocapsid-like protein (Gag) C reverse transcriptase (RT) C protease (PR) C and integrase (IN) B similar to retroviral genes;Retrotransposon TYA Gag gene co-transcribed with TYB Pol B translated as TYA or TYA-TYB polyprotein B Gag is a nucleocapsid protein that is the structural…	2	NOISE
Sc64chrM_NC_001224	77182	T	A	7	3			UPSTREAM:Q0275	UPSTREAM:COX3	UPSTREAM:COX3,OXI2	UPSTREAM:Subunit III of cytochrome c oxidase C which is the terminal member of the mitochondrial inner membrane electron transport chain B one of three mitochondrially-encoded subunits	2	NOISE
Sc64chr12_NC_001144	2237	T	C	226	18	Y656H	T1965C	YLL067C_mRNA				2	NOISE
Sc64chr7_NC_001139	526909	T	C	14	4			UPSTREAM:YGR021W			UPSTREAM:Putative protein of unknown function B the authentic C non-tagged protein is detected in highly purified mitochondria in high-throughput studies	2	NOISE
Sc64chr12_NC_001144	7633	G	A	202	27	S702N	G2104A	YLL066C_mRNA				2	NOISE
Sc64chr12_NC_001144	461275	C	T	245	5			UPSTREAM:YLR156W			UPSTREAM:Putative protein of unknown function B exhibits a two-hybrid interaction with Jsn1p in a large-scale analysis	2	NOISE
Sc64chr5_NC_001137	575015	C	T	171	24	T1179I;T122I	C3535T;C364T	YER190W;YER190C-A	YRF1-2;	YRF1-2,YRF1;	Helicase encoded by the Y' element of subtelomeric regions C highly expressed in the mutants lacking the telomerase component TLC1 B potentially phosphorylated by Cdc28p B induced by treatment with -methoxypsoralen and UVA irradiation;Dubious open reading frame unlikely to encode a protein C based on available experimental and comparative sequence data B completely overlaps the verified ORF YRF1-…	2	NOISE
Sc64chr2_NC_001134	811819	C	G	85	1			UPSTREAM:YBR302C	UPSTREAM:COS2	UPSTREAM:COS2	UPSTREAM:Protein of unknown function C member of the DUP380 subfamily of conserved C often subtelomerically-encoded proteins	2	NOISE
Sc64chr8_NC_001140	559154	A	G	80	4	K348E	A1041G	YHR218W_mRNA				2	NOISE
Sc64chr4_NC_001136	198685	T	G	72	19	S350A	T1047G	YDL144C			Putative protein of unknown function B green fluorescent protein (GFP)-fusion protein localizes to the cytoplasm and nucleus B YDL144C is not an essential gene.	2	NOISE
Sc64chr1_NC_001133	162886	A	C	83	1	S434S	A1301C	YAR009C		YARCTyB1-1	Retrotransposon TYA Gag and TYB Pol genes B in YARCTY1-1 TYB is mutant and probably non-functional	2	NOISE
Sc64chr4_NC_001136	1096686	C	A	85	2	P208H;P208H	C622A;C622A	YDR316W-B;YDR316W-A	;	;	Retrotransposon TYA Gag and TYB Pol genes B transcribed Ftranslated as one unit B polyprotein is processed to make a nucleocapsid-like protein (Gag) C reverse transcriptase (RT) C protease (PR) C and integrase (IN) B similar to retroviral genes;Retrotransposon TYA Gag gene co-transcribed with TYB Pol B translated as TYA or TYA-TYB polyprotein B Gag is a nucleocapsid protein that is the structural…	2	NOISE
Sc64chr12_NC_001144	461330	A	T	246	4			UPSTREAM:YLR156W			UPSTREAM:Putative protein of unknown function B exhibits a two-hybrid interaction with Jsn1p in a large-scale analysis	2	NOISE
Sc64chr4_NC_001136	198978	T	G	132	30	L252R	T754G	YDL144C			Putative protein of unknown function B green fluorescent protein (GFP)-fusion protein localizes to the cytoplasm and nucleus B YDL144C is not an essential gene.	2	NOISE
Sc64chr13_NC_001145	375346	A	C	102	2	S993S	A2978C	YMR050C			Retrotransposon TYA Gag and TYB Pol genes B transcribed Ftranslated as one unit B polyprotein is processed to make a nucleocapsid-like protein (Gag) C reverse transcriptase (RT) C protease (PR) C and integrase (IN) B similar to retroviral genes	2	NOISE
Sc64chr9_NC_001141	552	G	T	52	1	R1736S	G5207T	YIL177C_mRNA				2	NOISE
Sc64chr10_NC_001142	1315	T	C	66	2	D1476D	T4427C	YJL225C_mRNA				2	NOISE
Sc64chr1_NC_001133	162890	A	C	84	1	K433T	A1297C	YAR009C		YARCTyB1-1	Retrotransposon TYA Gag and TYB Pol genes B in YARCTY1-1 TYB is mutant and probably non-functional	2	NOISE
Sc64chr13_NC_001145	924347	G	GT	97	9			UPSTREAM:YMR326C			UPSTREAM:Dubious open reading frame unlikely to encode a protein C based on available experimental and comparative sequence data B overlaps the telomere on the right arm of chromosome	2	NOISE
Sc64chrM_NC_001224	77522	T	A	4	2			UPSTREAM:Q0275	UPSTREAM:COX3	UPSTREAM:COX3,OXI2	UPSTREAM:Subunit III of cytochrome c oxidase C which is the terminal member of the mitochondrial inner membrane electron transport chain B one of three mitochondrially-encoded subunits	2	NOISE
Sc64chrM_NC_001224	24606	A	T	15	8	Intronic;K151*	Intronic;A450T	Q0045_mRNA;Q0075_mRNA	;	;	;	2	NOISE
Sc64chr12_NC_001144	12	A	C	143	50			UPSTREAM:YLL067W-A			UPSTREAM:Dubious open reading frame unlikely to encode a protein C based on available experimental and comparative sequence data B completely overlaps YLL067C	2	NOISE
Sc64chr12_NC_001144	13	C	A	140	43			UPSTREAM:YLL067W-A			UPSTREAM:Dubious open reading frame unlikely to encode a protein C based on available experimental and comparative sequence data B completely overlaps YLL067C	2	NOISE
Sc64chr7_NC_001139	787324	G	A	32	10	A152A	G455A	YGR148C	RPL24B	RPL24B,RPL30B	Ribosomal protein L30 of the large (60S) ribosomal subunit C nearly identical to Rpl24Ap and has similarity to rat L24 ribosomal protein B not essential for translation but may be required for normal translation rate	3	NOISE
Sc64chr7_NC_001139	1067273	G	C	51	10	A573A	G1718C	YGR287C	IMA1	IMA1	Major isomaltase (alpha-1 C6-glucosidase) required for isomaltose utilization B has specificity for isomaltose C palatinose C and methyl-alpha-glucoside B member of the IMA isomaltase family	3	NOISE
Sc64chr9_NC_001141	25594	T	A	98	36	S171S	T512A	YIL169C		HPF1'	Putative protein of unknown function B serine Fthreonine rich and highly similar to YOL155C C a putative glucan alpha-1 C4-glucosidase B transcript is induced in both high and low pH environments B YIL169C is a non-essential gene	3	NOISE
Sc64chr7_NC_001139	820431	G	C	73	1	D862H	G2583C	YGR161C-D			Retrotransposon TYA Gag and TYB Pol genes B transcribed Ftranslated as one unit B polyprotein is processed to make a nucleocapsid-like protein (Gag) C reverse transcriptase (RT) C protease (PR) C and integrase (IN) B similar to retroviral genes	3	NOISE
Sc64chr5_NC_001137	495180	T	G	86	2	F982V	T2943G	YER160C			Retrotransposon TYA Gag and TYB Pol genes B transcribed Ftranslated as one unit B polyprotein is processed to make a nucleocapsid-like protein (Gag) C reverse transcriptase (RT) C protease (PR) C and integrase (IN) B similar to retroviral genes	3	NOISE
Sc64chr7_NC_001139	1087901	G	T	156	2	E964*	G2889T	YGR296W_mRNA				3	NOISE
Sc64chrM_NC_001224	54347	T	A	10	4	L80*	T238A	Q0144			Dubious open reading frame unlikely to encode a protein C based on available experimental and comparative sequence data	3	NOISE
Sc64chr7_NC_001139	209521	G	C	24	8	S172S	G515C	YGL157W	ARI1	ARI1	NADPH-dependent aldehyde reductase C utilizes aromatic and alophatic aldehyde substrates B member of the short-chain dehydrogenase Freductase superfamily	3	NOISE
Sc64chr12_NC_001144	489916	A	T	158	22	E115V	A343T	YLR162W			Putative protein of unknown function B overexpression confers resistance to the antimicrobial peptide MiAMP1 and causes growth arrest C apoptosis C and increased sensitivity to cobalt chloride	3	NOISE
Sc64chr9_NC_001141	13753	T	C	55	2	T754T	T2261C	YIL173W	VTH1	VTH1	Putative membrane glycoprotein with strong similarity to Vth2p and Pep1p FVps10p C may be involved in vacuolar protein sorting	3	NOISE
Sc64chr7_NC_001139	209527	G	A	22	6	K174K	G521A	YGL157W	ARI1	ARI1	NADPH-dependent aldehyde reductase C utilizes aromatic and alophatic aldehyde substrates B member of the short-chain dehydrogenase Freductase superfamily	3	NOISE
Sc64chrM_NC_001224	508	C	A	42	6			UPSTREAM:Q0010		UPSTREAM:ORF6	UPSTREAM:Dubious mitochondrial open reading frame unlikely to encode a protein C based on available experimental and comparative sequence data B partially overlaps the dubious ORF Q0017	3	NOISE
Sc64chr7_NC_001139	787327	G	A	32	10	A151A	G452A	YGR148C	RPL24B	RPL24B,RPL30B	Ribosomal protein L30 of the large (60S) ribosomal subunit C nearly identical to Rpl24Ap and has similarity to rat L24 ribosomal protein B not essential for translation but may be required for normal translation rate	3	NOISE
Sc64chrM_NC_001224	64051	A	G	12	2			UPSTREAM:Q0182		UPSTREAM:ORF11	UPSTREAM:Dubious open reading frame unlikely to encode a protein C based on available experimental and comparative sequence data	3	NOISE
Sc64chr9_NC_001141	25586	T	C	103	40	V174A	T520C	YIL169C		HPF1'	Putative protein of unknown function B serine Fthreonine rich and highly similar to YOL155C C a putative glucan alpha-1 C4-glucosidase B transcript is induced in both high and low pH environments B YIL169C is a non-essential gene	3	NOISE
Sc64chrM_NC_001224	64252	C	A	4	2			UPSTREAM:Q0182		UPSTREAM:ORF11	UPSTREAM:Dubious open reading frame unlikely to encode a protein C based on available experimental and comparative sequence data	3	NOISE
Sc64chr8_NC_001140	543974	C	T	69	1	S1791L	C5371T	YHR214C-B			Retrotransposon TYA Gag and TYB Pol genes B transcribed Ftranslated as one unit B polyprotein is processed to make a nucleocapsid-like protein (Gag) C reverse transcriptase (RT) C protease (PR) C and integrase (IN) B similar to retroviral genes	3	NOISE
Sc64chr5_NC_001137	495185	G	A	87	2	S980N	G2938A	YER160C			Retrotransposon TYA Gag and TYB Pol genes B transcribed Ftranslated as one unit B polyprotein is processed to make a nucleocapsid-like protein (Gag) C reverse transcriptase (RT) C protease (PR) C and integrase (IN) B similar to retroviral genes	3	NOISE
Sc64chrM_NC_001224	513	T	C	38	8			UPSTREAM:Q0010		UPSTREAM:ORF6	UPSTREAM:Dubious mitochondrial open reading frame unlikely to encode a protein C based on available experimental and comparative sequence data B partially overlaps the dubious ORF Q0017	3	NOISE
Sc64chrM_NC_001224	64254	T	A	5	2			UPSTREAM:Q0182		UPSTREAM:ORF11	UPSTREAM:Dubious open reading frame unlikely to encode a protein C based on available experimental and comparative sequence data	3	NOISE
Sc64chr12_NC_001144	466549	G	T	248	2			UPSTREAM:YLR154C-G			UPSTREAM:Putative protein of unknown function identified by fungal homology comparisons and RT-PCR B this ORF is contained within RDN25-2 and RDN37-2	3	NOISE
Sc64chr7_NC_001139	819691	G	A	91	11	Q1108Q	G3323A	YGR161C-D			Retrotransposon TYA Gag and TYB Pol genes B transcribed Ftranslated as one unit B polyprotein is processed to make a nucleocapsid-like protein (Gag) C reverse transcriptase (RT) C protease (PR) C and integrase (IN) B similar to retroviral genes	3	NOISE
Sc64chrM_NC_001224	503	TCC	T	38	6			UPSTREAM:Q0010		UPSTREAM:ORF6	UPSTREAM:Dubious mitochondrial open reading frame unlikely to encode a protein C based on available experimental and comparative sequence data B partially overlaps the dubious ORF Q0017	3	NOISE
Sc64chr12_NC_001144	489888	G	A	154	28	G106S	G315A	YLR162W			Putative protein of unknown function B overexpression confers resistance to the antimicrobial peptide MiAMP1 and causes growth arrest C apoptosis C and increased sensitivity to cobalt chloride	3	NOISE
Sc64chr7_NC_001139	817777	G	A	45	3	L1746L	G5237A	YGR161C-D			Retrotransposon TYA Gag and TYB Pol genes B transcribed Ftranslated as one unit B polyprotein is processed to make a nucleocapsid-like protein (Gag) C reverse transcriptase (RT) C protease (PR) C and integrase (IN) B similar to retroviral genes	3	NOISE
Sc64chr3_NC_001135	316534	GGT	G	184	6			UPSTREAM:YCR108C			UPSTREAM:Putative protein of unknown function B identified by fungal homology and RT-PCR	3	NOISE
Sc64chr7_NC_001139	1090471	G	T	123	2	T1820T	G5459T	YGR296W_mRNA				3	NOISE
Sc64chr5_NC_001137	495175	G	A	86	4	R983R	G2948A	YER160C			Retrotransposon TYA Gag and TYB Pol genes B transcribed Ftranslated as one unit B polyprotein is processed to make a nucleocapsid-like protein (Gag) C reverse transcriptase (RT) C protease (PR) C and integrase (IN) B similar to retroviral genes	3	NOISE
Sc64chr7_NC_001139	1067243	T	G	48	8	G583G	T1748G	YGR287C	IMA1	IMA1	Major isomaltase (alpha-1 C6-glucosidase) required for isomaltose utilization B has specificity for isomaltose C palatinose C and methyl-alpha-glucoside B member of the IMA isomaltase family	3	NOISE
Sc64chr7_NC_001139	1067246	T	C	49	8	D582D	T1745C	YGR287C	IMA1	IMA1	Major isomaltase (alpha-1 C6-glucosidase) required for isomaltose utilization B has specificity for isomaltose C palatinose C and methyl-alpha-glucoside B member of the IMA isomaltase family	3	NOISE
Sc64chr9_NC_001141	11869	C	A	60	1	C126*	C377A	YIL173W	VTH1	VTH1	Putative membrane glycoprotein with strong similarity to Vth2p and Pep1p FVps10p C may be involved in vacuolar protein sorting	3	NOISE
Sc64chr7_NC_001139	787318	G	A	32	9	S154S	G461A	YGR148C	RPL24B	RPL24B,RPL30B	Ribosomal protein L30 of the large (60S) ribosomal subunit C nearly identical to Rpl24Ap and has similarity to rat L24 ribosomal protein B not essential for translation but may be required for normal translation rate	3	NOISE
Sc64chr3_NC_001135	316532	TG	T	177	12			UPSTREAM:YCR108C			UPSTREAM:Putative protein of unknown function B identified by fungal homology and RT-PCR	3	NOISE
Sc64chr8_NC_001140	547852	G	T	107	1	L498L	G1493T	YHR214C-B			Retrotransposon TYA Gag and TYB Pol genes B transcribed Ftranslated as one unit B polyprotein is processed to make a nucleocapsid-like protein (Gag) C reverse transcriptase (RT) C protease (PR) C and integrase (IN) B similar to retroviral genes	3	NOISE
Sc64chr12_NC_001144	465606	C	A	249	1			UPSTREAM:YLR154C-G			UPSTREAM:Putative protein of unknown function identified by fungal homology comparisons and RT-PCR B this ORF is contained within RDN25-2 and RDN37-2	3	NOISE
Sc64chr7_NC_001139	1086492	G	T	38	2	S494I	G1480T	YGR296W_mRNA				3	NOISE
Sc64chr7_NC_001139	209524	A	G	23	6	K173K	A518G	YGL157W	ARI1	ARI1	NADPH-dependent aldehyde reductase C utilizes aromatic and alophatic aldehyde substrates B member of the short-chain dehydrogenase Freductase superfamily	3	NOISE
Sc64chrM_NC_001224	54343	A	T	9	4	I79L	A234T	Q0144			Dubious open reading frame unlikely to encode a protein C based on available experimental and comparative sequence data	3	NOISE
Sc64chr12_NC_001144	489865	T	G	121	21	L98R	T292G	YLR162W			Putative protein of unknown function B overexpression confers resistance to the antimicrobial peptide MiAMP1 and causes growth arrest C apoptosis C and increased sensitivity to cobalt chloride	3	NOISE
Sc64chr8_NC_001140	547623	T	G	104	2	F575V	T1722G	YHR214C-B			Retrotransposon TYA Gag and TYB Pol genes B transcribed Ftranslated as one unit B polyprotein is processed to make a nucleocapsid-like protein (Gag) C reverse transcriptase (RT) C protease (PR) C and integrase (IN) B similar to retroviral genes	3	NOISE
Sc64chr9_NC_001141	14749	T	G	106	1	D1086E	T3257G	YIL173W	VTH1	VTH1	Putative membrane glycoprotein with strong similarity to Vth2p and Pep1p FVps10p C may be involved in vacuolar protein sorting	3	NOISE
Sc64chr9_NC_001141	25593	C	T	99	35	P172S	C513T	YIL169C		HPF1'	Putative protein of unknown function B serine Fthreonine rich and highly similar to YOL155C C a putative glucan alpha-1 C4-glucosidase B transcript is induced in both high and low pH environments B YIL169C is a non-essential gene	3	NOISE
Sc64chr4_NC_001136	1154912	A	T	46	1	G339G	A1016T	YDR342C	HXT7	HXT7	High-affinity glucose transporter of the major facilitator superfamily C nearly identical to Hxt6p C expressed at high basal levels relative to other HXTs C expression repressed by high glucose levels	3	NOISE
Sc64chr3_NC_001135	316533	GGGT	G	180	8			UPSTREAM:YCR108C			UPSTREAM:Putative protein of unknown function B identified by fungal homology and RT-PCR	3	NOISE
Sc64chr12_NC_001144	466625	A	T	248	2			UPSTREAM:YLR154C-G			UPSTREAM:Putative protein of unknown function identified by fungal homology comparisons and RT-PCR B this ORF is contained within RDN25-2 and RDN37-2	3	NOISE
Sc64chrM_NC_001224	54341	T	A	9	4	L78*	T232A	Q0144			Dubious open reading frame unlikely to encode a protein C based on available experimental and comparative sequence data	3	NOISE
Sc64chr10_NC_001142	355070	A	C	33	5			UPSTREAM:YJL045W		UPSTREAM:SDH1b	UPSTREAM:Minor succinate dehydrogenase isozyme B homologous to Sdh1p C the major isozyme reponsible for the oxidation of succinate and transfer of electrons to ubiquinone B induced during the diauxic shift in a Cat8p-dependent manner	4	NOISE
Sc64chr10_NC_001142	355051	T	C	27	5			UPSTREAM:YJL045W		UPSTREAM:SDH1b	UPSTREAM:Minor succinate dehydrogenase isozyme B homologous to Sdh1p C the major isozyme reponsible for the oxidation of succinate and transfer of electrons to ubiquinone B induced during the diauxic shift in a Cat8p-dependent manner	4	NOISE
Sc64chr15_NC_001147	122269	T	C	69	2	C1423C	T4268C	YOL103W-B			Retrotransposon TYA Gag and TYB Pol genes B transcribed Ftranslated as one unit B polyprotein is processed to make a nucleocapsid-like protein (Gag) C reverse transcriptase (RT) C protease (PR) C and integrase (IN) B similar to retroviral genes	4	NOISE
Sc64chr4_NC_001136	88	C	CCCA	195	9			UPSTREAM:YDL248W	UPSTREAM:COS7	UPSTREAM:COS7	UPSTREAM:Protein of unknown function C member of the DUP380 subfamily of conserved C often subtelomerically-encoded proteins B the authentic C non-tagged protein is detected in highly purified mitochondria in high-throughput studies	4	NOISE
Sc64chr2_NC_001134	262708	T	C	67	2	Y947H	T2838C	YBR012W-B			Retrotransposon TYA Gag and TYB Pol genes B transcribed Ftranslated as one unit B polyprotein is processed to make a nucleocapsid-like protein (Gag) C reverse transcriptase (RT) C protease (PR) C and integrase (IN) B similar to retroviral genes	4	NOISE
Sc64chrM_NC_001224	5592	T	A	2	1			UPSTREAM:Q0032		UPSTREAM:ORF8	UPSTREAM:Dubious open reading frame unlikely to encode a protein C based on available experimental and comparative sequence data	4	NOISE
Sc64chr15_NC_001147	122323	A	G	75	1	K1441K	A4322G	YOL103W-B			Retrotransposon TYA Gag and TYB Pol genes B transcribed Ftranslated as one unit B polyprotein is processed to make a nucleocapsid-like protein (Gag) C reverse transcriptase (RT) C protease (PR) C and integrase (IN) B similar to retroviral genes	4	NOISE
Sc64chr2_NC_001134	263196	T	C	33	8	H1109H	T3326C	YBR012W-B			Retrotransposon TYA Gag and TYB Pol genes B transcribed Ftranslated as one unit B polyprotein is processed to make a nucleocapsid-like protein (Gag) C reverse transcriptase (RT) C protease (PR) C and integrase (IN) B similar to retroviral genes	4	NOISE
Sc64chr14_NC_001146	443758	A	G	45	10	Q71Q	A212G	YNL096C_mRNA				4	NOISE
Sc64chr10_NC_001142	355050	G	A	25	5			UPSTREAM:YJL045W		UPSTREAM:SDH1b	UPSTREAM:Minor succinate dehydrogenase isozyme B homologous to Sdh1p C the major isozyme reponsible for the oxidation of succinate and transfer of electrons to ubiquinone B induced during the diauxic shift in a Cat8p-dependent manner	4	NOISE
Sc64chr2_NC_001134	263223	T	C	47	8	T1118T	T3353C	YBR012W-B			Retrotransposon TYA Gag and TYB Pol genes B transcribed Ftranslated as one unit B polyprotein is processed to make a nucleocapsid-like protein (Gag) C reverse transcriptase (RT) C protease (PR) C and integrase (IN) B similar to retroviral genes	4	NOISE
Sc64chr14_NC_001146	443746	G	A	50	10	T75T	G224A	YNL096C_mRNA				4	NOISE
Sc64chr2_NC_001134	265102	A	C	48	1	K1745Q	A5232C	YBR012W-B			Retrotransposon TYA Gag and TYB Pol genes B transcribed Ftranslated as one unit B polyprotein is processed to make a nucleocapsid-like protein (Gag) C reverse transcriptase (RT) C protease (PR) C and integrase (IN) B similar to retroviral genes	4	NOISE
Sc64chr15_NC_001147	122366	A	G	63	1	N1456D	A4365G	YOL103W-B			Retrotransposon TYA Gag and TYB Pol genes B transcribed Ftranslated as one unit B polyprotein is processed to make a nucleocapsid-like protein (Gag) C reverse transcriptase (RT) C protease (PR) C and integrase (IN) B similar to retroviral genes	4	NOISE
Sc64chr15_NC_001147	122266	A	T	74	2	I1422I	A4265T	YOL103W-B			Retrotransposon TYA Gag and TYB Pol genes B transcribed Ftranslated as one unit B polyprotein is processed to make a nucleocapsid-like protein (Gag) C reverse transcriptase (RT) C protease (PR) C and integrase (IN) B similar to retroviral genes	4	NOISE
Sc64chr4_NC_001136	92	A	AC	206	19			UPSTREAM:YDL248W	UPSTREAM:COS7	UPSTREAM:COS7	UPSTREAM:Protein of unknown function C member of the DUP380 subfamily of conserved C often subtelomerically-encoded proteins B the authentic C non-tagged protein is detected in highly purified mitochondria in high-throughput studies	4	NOISE
Sc64chr14_NC_001146	443752	G	A	48	10	V73V	G218A	YNL096C_mRNA				4	NOISE
Sc64chr14_NC_001146	443743	T	C	48	10	N76N	T227C	YNL096C_mRNA				4	NOISE
Sc64chr4_NC_001136	81	CA	C	184	38			UPSTREAM:YDL248W	UPSTREAM:COS7	UPSTREAM:COS7	UPSTREAM:Protein of unknown function C member of the DUP380 subfamily of conserved C often subtelomerically-encoded proteins B the authentic C non-tagged protein is detected in highly purified mitochondria in high-throughput studies	4	NOISE
Sc64chr10_NC_001142	355067	T	C	36	5			UPSTREAM:YJL045W		UPSTREAM:SDH1b	UPSTREAM:Minor succinate dehydrogenase isozyme B homologous to Sdh1p C the major isozyme reponsible for the oxidation of succinate and transfer of electrons to ubiquinone B induced during the diauxic shift in a Cat8p-dependent manner	4	NOISE
Sc64chr4_NC_001136	122	CCA	C	212	12			UPSTREAM:YDL248W	UPSTREAM:COS7	UPSTREAM:COS7	UPSTREAM:Protein of unknown function C member of the DUP380 subfamily of conserved C often subtelomerically-encoded proteins B the authentic C non-tagged protein is detected in highly purified mitochondria in high-throughput studies	4	NOISE
Sc64chrM_NC_001224	13682	G	T	13	4			UPSTREAM:Q0045_mRNA				5	NOISE
Sc64chr13_NC_001145	921232	C	T	4	1	P382L	C1144T	YMR323W	ERR3	ERR3	Protein of unknown function C has similarity to enolases	5	NOISE
Sc64chr16_NC_001148	853008	C	T	80	3	H1083H	C3248T	YPR158C-D			Retrotransposon TYA Gag and TYB Pol genes B transcribed Ftranslated as one unit B polyprotein is processed to make a nucleocapsid-like protein (Gag) C reverse transcriptase (RT) C protease (PR) C and integrase (IN) B similar to retroviral genes	5	NOISE
Sc64chrM_NC_001224	4279	T	G	19	8	F110V;I9S	T327G;T25G	Q0010;Q0017	;	ORF6;ORF7	Dubious mitochondrial open reading frame unlikely to encode a protein C based on available experimental and comparative sequence data B partially overlaps the dubious ORF Q0017;Dubious mitochondrial open reading frame unlikely to encode a protein C based on available experimental and comparative sequence data B partially overlaps the dubious ORF Q0010	5	NOISE
Sc64chr16_NC_001148	852876	A	G	68	6	I1127M	A3380G	YPR158C-D			Retrotransposon TYA Gag and TYB Pol genes B transcribed Ftranslated as one unit B polyprotein is processed to make a nucleocapsid-like protein (Gag) C reverse transcriptase (RT) C protease (PR) C and integrase (IN) B similar to retroviral genes	5	NOISE
Sc64chrM_NC_001224	4274	T	G	21	8	L108*;F7L	T322G;T20G	Q0010;Q0017	;	ORF6;ORF7	Dubious mitochondrial open reading frame unlikely to encode a protein C based on available experimental and comparative sequence data B partially overlaps the dubious ORF Q0017;Dubious mitochondrial open reading frame unlikely to encode a protein C based on available experimental and comparative sequence data B partially overlaps the dubious ORF Q0010	5	NOISE
Sc64chr12_NC_001144	476759	G	A	69	4	G1614G	G4841A	YLR157C-B			Retrotransposon TYA Gag and TYB Pol genes B transcribed Ftranslated as one unit B polyprotein is processed to make a nucleocapsid-like protein (Gag) C reverse transcriptase (RT) C protease (PR) C and integrase (IN) B similar to retroviral genes	5	NOISE
Sc64chr12_NC_001144	476774	A	G	67	4	R1609R	A4826G	YLR157C-B			Retrotransposon TYA Gag and TYB Pol genes B transcribed Ftranslated as one unit B polyprotein is processed to make a nucleocapsid-like protein (Gag) C reverse transcriptase (RT) C protease (PR) C and integrase (IN) B similar to retroviral genes	5	NOISE
Sc64chr16_NC_001148	853014	G	A	76	4	R1081R	G3242A	YPR158C-D			Retrotransposon TYA Gag and TYB Pol genes B transcribed Ftranslated as one unit B polyprotein is processed to make a nucleocapsid-like protein (Gag) C reverse transcriptase (RT) C protease (PR) C and integrase (IN) B similar to retroviral genes	5	NOISE
Sc64chrM_NC_001224	13700	C	A	12	3			UPSTREAM:Q0045_mRNA				5	NOISE
Sc64chr13_NC_001145	922841	T	C	8	2	V67V	T200C	YMR325W	PAU19	PAU19	Protein of unknown function C member of the seripauperin multigene family encoded mainly in subtelomeric regions	5	NOISE
Sc64chrM_NC_001224	51879	T	A	6	2			UPSTREAM:Q0144			UPSTREAM:Dubious open reading frame unlikely to encode a protein C based on available experimental and comparative sequence data	5	NOISE
Sc64chr12_NC_001144	476765	C	T	68	4	S1612S	C4835T	YLR157C-B			Retrotransposon TYA Gag and TYB Pol genes B transcribed Ftranslated as one unit B polyprotein is processed to make a nucleocapsid-like protein (Gag) C reverse transcriptase (RT) C protease (PR) C and integrase (IN) B similar to retroviral genes	5	NOISE
Sc64chrM_NC_001224	36524	A	T	9	4			UPSTREAM:Q0105_mRNA				5	NOISE
Sc64chr16_NC_001148	853359	A	G	145	6	P966P	A2897G	YPR158C-D			Retrotransposon TYA Gag and TYB Pol genes B transcribed Ftranslated as one unit B polyprotein is processed to make a nucleocapsid-like protein (Gag) C reverse transcriptase (RT) C protease (PR) C and integrase (IN) B similar to retroviral genes	5	NOISE
Sc64chr13_NC_001145	908283	T	C	134	50	V307A	T919C	YMR317W			Putative protein of unknown function with some similarity to sialidase from Trypanosoma B YMR317W is not an essential gene	5	NOISE
Sc64chr13_NC_001145	922868	T	C	11	2	Y76Y	T227C	YMR325W	PAU19	PAU19	Protein of unknown function C member of the seripauperin multigene family encoded mainly in subtelomeric regions	5	NOISE
Sc64chr13_NC_001145	922845	A	G	7	2	I69V	A204G	YMR325W	PAU19	PAU19	Protein of unknown function C member of the seripauperin multigene family encoded mainly in subtelomeric regions	5	NOISE
Sc64chr13_NC_001145	908282	G	T	137	50	V307L	G918T	YMR317W			Putative protein of unknown function with some similarity to sialidase from Trypanosoma B YMR317W is not an essential gene	5	NOISE
Sc64chrM_NC_001224	4287	A	C	17	9	L112F;I12L	A335C;A33C	Q0010;Q0017	;	ORF6;ORF7	Dubious mitochondrial open reading frame unlikely to encode a protein C based on available experimental and comparative sequence data B partially overlaps the dubious ORF Q0017;Dubious mitochondrial open reading frame unlikely to encode a protein C based on available experimental and comparative sequence data B partially overlaps the dubious ORF Q0010	5	NOISE
Sc64chr16_NC_001148	853335	T	C	138	5	S974S	T2921C	YPR158C-D			Retrotransposon TYA Gag and TYB Pol genes B transcribed Ftranslated as one unit B polyprotein is processed to make a nucleocapsid-like protein (Gag) C reverse transcriptase (RT) C protease (PR) C and integrase (IN) B similar to retroviral genes	5	NOISE
Sc64chr12_NC_001144	476750	C	T	72	4	P1617P	C4850T	YLR157C-B			Retrotransposon TYA Gag and TYB Pol genes B transcribed Ftranslated as one unit B polyprotein is processed to make a nucleocapsid-like protein (Gag) C reverse transcriptase (RT) C protease (PR) C and integrase (IN) B similar to retroviral genes	5	NOISE
Sc64chr13_NC_001145	908138	C	T	108	51	P259S	C774T	YMR317W			Putative protein of unknown function with some similarity to sialidase from Trypanosoma B YMR317W is not an essential gene	5	NOISE
Sc64chrM_NC_001224	13680	T	G	12	4			UPSTREAM:Q0045_mRNA				5	NOISE
Sc64chrM_NC_001224	13679	A	G	12	4			UPSTREAM:Q0045_mRNA				5	NOISE
Sc64chrM_NC_001224	4269	A	T	21	8	I106I;I6L	A317T;A15T	Q0010;Q0017	;	ORF6;ORF7	Dubious mitochondrial open reading frame unlikely to encode a protein C based on available experimental and comparative sequence data B partially overlaps the dubious ORF Q0017;Dubious mitochondrial open reading frame unlikely to encode a protein C based on available experimental and comparative sequence data B partially overlaps the dubious ORF Q0010	5	NOISE
Sc64chrM_NC_001224	34552	A	T	18	4			UPSTREAM:Q0105_mRNA				5	NOISE
Sc64chr13_NC_001145	922856	T	C	9	2	A72A	T215C	YMR325W	PAU19	PAU19	Protein of unknown function C member of the seripauperin multigene family encoded mainly in subtelomeric regions	5	NOISE
Sc64chr13_NC_001145	908329	C	A	152	44	S322S	C965A	YMR317W			Putative protein of unknown function with some similarity to sialidase from Trypanosoma B YMR317W is not an essential gene	5	NOISE
Sc64chr13_NC_001145	922844	G	A	7	2	E68E	G203A	YMR325W	PAU19	PAU19	Protein of unknown function C member of the seripauperin multigene family encoded mainly in subtelomeric regions	5	NOISE
Sc64chrM_NC_001224	33779	ACC	A	24	8			UPSTREAM:Q0105_mRNA				5	NOISE
Sc64chr13_NC_001145	908376	T	C	185	54	L338S	T1012C	YMR317W			Putative protein of unknown function with some similarity to sialidase from Trypanosoma B YMR317W is not an essential gene	5	NOISE
Sc64chrM_NC_001224	4281	C	T	19	8	F110F;L10L	C329T;C27T	Q0010;Q0017	;	ORF6;ORF7	Dubious mitochondrial open reading frame unlikely to encode a protein C based on available experimental and comparative sequence data B partially overlaps the dubious ORF Q0017;Dubious mitochondrial open reading frame unlikely to encode a protein C based on available experimental and comparative sequence data B partially overlaps the dubious ORF Q0010	5	NOISE
Sc64chr12_NC_001144	476803	C	T	64	2	Q1600*	C4797T	YLR157C-B			Retrotransposon TYA Gag and TYB Pol genes B transcribed Ftranslated as one unit B polyprotein is processed to make a nucleocapsid-like protein (Gag) C reverse transcriptase (RT) C protease (PR) C and integrase (IN) B similar to retroviral genes	5	NOISE
Sc64chrM_NC_001224	13706	G	A	12	4			UPSTREAM:Q0045_mRNA				5	NOISE
Sc64chr13_NC_001145	921262	G	T	20	2	R392I	G1174T	YMR323W	ERR3	ERR3	Protein of unknown function C has similarity to enolases	5	NOISE
Sc64chr4_NC_001136	515188	G	T	43	4	V1390L	G4167T	YDR034C-D			Retrotransposon TYA Gag and TYB Pol genes B transcribed Ftranslated as one unit B polyprotein is processed to make a nucleocapsid-like protein (Gag) C reverse transcriptase (RT) C protease (PR) C and integrase (IN) B similar to retroviral genes	6	NOISE
Sc64chr14_NC_001146	563590	A	G	44	4			UPSTREAM:YNL037C	UPSTREAM:IDH1	UPSTREAM:IDH1	UPSTREAM:Subunit of mitochondrial NAD( B)-dependent isocitrate dehydrogenase C which catalyzes the oxidation of isocitrate to alpha-ketoglutarate in the TCA cycle	6	NOISE
Sc64chr14_NC_001146	563593	A	T	40	4			UPSTREAM:YNL037C	UPSTREAM:IDH1	UPSTREAM:IDH1	UPSTREAM:Subunit of mitochondrial NAD( B)-dependent isocitrate dehydrogenase C which catalyzes the oxidation of isocitrate to alpha-ketoglutarate in the TCA cycle	6	NOISE
Sc64chr7_NC_001139	570381	G	A	51	2			UPSTREAM:YGR038C-B			UPSTREAM:Retrotransposon TYA Gag and TYB Pol genes B transcribed Ftranslated as one unit B polyprotein is processed to make a nucleocapsid-like protein (Gag) C reverse transcriptase (RT) C protease (PR) C and integrase (IN) B similar to retroviral genes	6	NOISE
Sc64chr4_NC_001136	515249	A	T	44	6	A1369A	A4106T	YDR034C-D			Retrotransposon TYA Gag and TYB Pol genes B transcribed Ftranslated as one unit B polyprotein is processed to make a nucleocapsid-like protein (Gag) C reverse transcriptase (RT) C protease (PR) C and integrase (IN) B similar to retroviral genes	6	NOISE
Sc64chr14_NC_001146	563963	G	A	65	1			UPSTREAM:YNL037C	UPSTREAM:IDH1	UPSTREAM:IDH1	UPSTREAM:Subunit of mitochondrial NAD( B)-dependent isocitrate dehydrogenase C which catalyzes the oxidation of isocitrate to alpha-ketoglutarate in the TCA cycle	6	NOISE
Sc64chr7_NC_001139	570379	C	T	53	2			UPSTREAM:YGR038C-B			UPSTREAM:Retrotransposon TYA Gag and TYB Pol genes B transcribed Ftranslated as one unit B polyprotein is processed to make a nucleocapsid-like protein (Gag) C reverse transcriptase (RT) C protease (PR) C and integrase (IN) B similar to retroviral genes	6	NOISE
Sc64chr14_NC_001146	564087	C	T	41	2			UPSTREAM:YNL037C	UPSTREAM:IDH1	UPSTREAM:IDH1	UPSTREAM:Subunit of mitochondrial NAD( B)-dependent isocitrate dehydrogenase C which catalyzes the oxidation of isocitrate to alpha-ketoglutarate in the TCA cycle	6	NOISE
Sc64chr4_NC_001136	515203	A	T	47	6	M1385L	A4152T	YDR034C-D			Retrotransposon TYA Gag and TYB Pol genes B transcribed Ftranslated as one unit B polyprotein is processed to make a nucleocapsid-like protein (Gag) C reverse transcriptase (RT) C protease (PR) C and integrase (IN) B similar to retroviral genes	6	NOISE
Sc64chr14_NC_001146	564127	T	G	55	2			UPSTREAM:YNL037C	UPSTREAM:IDH1	UPSTREAM:IDH1	UPSTREAM:Subunit of mitochondrial NAD( B)-dependent isocitrate dehydrogenase C which catalyzes the oxidation of isocitrate to alpha-ketoglutarate in the TCA cycle	6	NOISE
Sc64chr7_NC_001139	567499	GA	G	39	5			UPSTREAM:YGR038C-B			UPSTREAM:Retrotransposon TYA Gag and TYB Pol genes B transcribed Ftranslated as one unit B polyprotein is processed to make a nucleocapsid-like protein (Gag) C reverse transcriptase (RT) C protease (PR) C and integrase (IN) B similar to retroviral genes	6	NOISE
Sc64chr14_NC_001146	564131	G	A	56	2			UPSTREAM:YNL037C	UPSTREAM:IDH1	UPSTREAM:IDH1	UPSTREAM:Subunit of mitochondrial NAD( B)-dependent isocitrate dehydrogenase C which catalyzes the oxidation of isocitrate to alpha-ketoglutarate in the TCA cycle	6	NOISE
Sc64chr7_NC_001139	569692	G	C	74	1			UPSTREAM:YGR038C-B			UPSTREAM:Retrotransposon TYA Gag and TYB Pol genes B transcribed Ftranslated as one unit B polyprotein is processed to make a nucleocapsid-like protein (Gag) C reverse transcriptase (RT) C protease (PR) C and integrase (IN) B similar to retroviral genes	6	NOISE
Sc64chr4_NC_001136	515246	A	G	47	6	E1370E	A4109G	YDR034C-D			Retrotransposon TYA Gag and TYB Pol genes B transcribed Ftranslated as one unit B polyprotein is processed to make a nucleocapsid-like protein (Gag) C reverse transcriptase (RT) C protease (PR) C and integrase (IN) B similar to retroviral genes	6	NOISE
Sc64chr4_NC_001136	515204	A	T	47	6	G1384G	A4151T	YDR034C-D			Retrotransposon TYA Gag and TYB Pol genes B transcribed Ftranslated as one unit B polyprotein is processed to make a nucleocapsid-like protein (Gag) C reverse transcriptase (RT) C protease (PR) C and integrase (IN) B similar to retroviral genes	6	NOISE
Sc64chr4_NC_001136	515189	T	C	43	4	F1389F	T4166C	YDR034C-D			Retrotransposon TYA Gag and TYB Pol genes B transcribed Ftranslated as one unit B polyprotein is processed to make a nucleocapsid-like protein (Gag) C reverse transcriptase (RT) C protease (PR) C and integrase (IN) B similar to retroviral genes	6	NOISE
Sc64chr7_NC_001139	570301	A	T	39	2			UPSTREAM:YGR038C-B			UPSTREAM:Retrotransposon TYA Gag and TYB Pol genes B transcribed Ftranslated as one unit B polyprotein is processed to make a nucleocapsid-like protein (Gag) C reverse transcriptase (RT) C protease (PR) C and integrase (IN) B similar to retroviral genes	6	NOISE
Sc64chr7_NC_001139	567469	GT	G	47	5			UPSTREAM:YGR038C-B			UPSTREAM:Retrotransposon TYA Gag and TYB Pol genes B transcribed Ftranslated as one unit B polyprotein is processed to make a nucleocapsid-like protein (Gag) C reverse transcriptase (RT) C protease (PR) C and integrase (IN) B similar to retroviral genes	6	NOISE
Sc64chr7_NC_001139	535362	T	TC	56	10			UPSTREAM:YGR027W-A			UPSTREAM:Retrotransposon TYA Gag gene co-transcribed with TYB Pol B translated as TYA or TYA-TYB polyprotein B Gag is a nucleocapsid protein that is the structural constituent of virus-like particles (VLPs) B similar to retroviral Gag	7	NOISE
Sc64chr7_NC_001139	535337	T	C	67	9			UPSTREAM:YGR027W-A			UPSTREAM:Retrotransposon TYA Gag gene co-transcribed with TYB Pol B translated as TYA or TYA-TYB polyprotein B Gag is a nucleocapsid protein that is the structural constituent of virus-like particles (VLPs) B similar to retroviral Gag	7	NOISE
Sc64chr7_NC_001139	535366	G	GAATAT	57	6			UPSTREAM:YGR027W-A			UPSTREAM:Retrotransposon TYA Gag gene co-transcribed with TYB Pol B translated as TYA or TYA-TYB polyprotein B Gag is a nucleocapsid protein that is the structural constituent of virus-like particles (VLPs) B similar to retroviral Gag	7	NOISE
Sc64chr7_NC_001139	535885	A	G	60	9			UPSTREAM:YGR027W-A			UPSTREAM:Retrotransposon TYA Gag gene co-transcribed with TYB Pol B translated as TYA or TYA-TYB polyprotein B Gag is a nucleocapsid protein that is the structural constituent of virus-like particles (VLPs) B similar to retroviral Gag	7	NOISE
Sc64chr7_NC_001139	535886	C	T	59	10			UPSTREAM:YGR027W-A			UPSTREAM:Retrotransposon TYA Gag gene co-transcribed with TYB Pol B translated as TYA or TYA-TYB polyprotein B Gag is a nucleocapsid protein that is the structural constituent of virus-like particles (VLPs) B similar to retroviral Gag	7	NOISE
Sc64chr7_NC_001139	535336	G	A	67	10			UPSTREAM:YGR027W-A			UPSTREAM:Retrotransposon TYA Gag gene co-transcribed with TYB Pol B translated as TYA or TYA-TYB polyprotein B Gag is a nucleocapsid protein that is the structural constituent of virus-like particles (VLPs) B similar to retroviral Gag	7	NOISE
Sc64chr7_NC_001139	535448	T	C	38	9			UPSTREAM:YGR027W-A			UPSTREAM:Retrotransposon TYA Gag gene co-transcribed with TYB Pol B translated as TYA or TYA-TYB polyprotein B Gag is a nucleocapsid protein that is the structural constituent of virus-like particles (VLPs) B similar to retroviral Gag	7	NOISE
Sc64chr8_NC_001140	562467	GT	G	218	19			UPSTREAM:YHR219C-A			UPSTREAM:Dubious open reading frame unlikely to encode a functional protein B identified by gene-trapping C microarray-based expression analysis C and genome-wide homology searching	8	NOISE
Sc64chrM_NC_001224	71044	A	T	6	2			UPSTREAM:Q0250	UPSTREAM:COX2	UPSTREAM:COX2,OXI1,OXII	UPSTREAM:Subunit II of cytochrome c oxidase C which is the terminal member of the mitochondrial inner membrane electron transport chain B one of three mitochondrially-encoded subunits	8	NOISE
Sc64chrM_NC_001224	66179	A	T	13	7			UPSTREAM:Q0250	UPSTREAM:COX2	UPSTREAM:COX2,OXI1,OXII	UPSTREAM:Subunit II of cytochrome c oxidase C which is the terminal member of the mitochondrial inner membrane electron transport chain B one of three mitochondrially-encoded subunits	8	NOISE
Sc64chr6_NC_001138	4745	AC	A	205	19			UPSTREAM:YFL063W			UPSTREAM:Dubious open reading frame C based on available experimental and comparative sequence data	8	NOISE
Sc64chr8_NC_001140	562495	GT	G	234	14			UPSTREAM:YHR219C-A			UPSTREAM:Dubious open reading frame unlikely to encode a functional protein B identified by gene-trapping C microarray-based expression analysis C and genome-wide homology searching	8	NOISE
Sc64chr8_NC_001140	562354	C	T	200	39			UPSTREAM:YHR219C-A			UPSTREAM:Dubious open reading frame unlikely to encode a functional protein B identified by gene-trapping C microarray-based expression analysis C and genome-wide homology searching	8	NOISE
Sc64chrM_NC_001224	66787	T	A	10	2			UPSTREAM:Q0250	UPSTREAM:COX2	UPSTREAM:COX2,OXI1,OXII	UPSTREAM:Subunit II of cytochrome c oxidase C which is the terminal member of the mitochondrial inner membrane electron transport chain B one of three mitochondrially-encoded subunits	8	NOISE
Sc64chr12_NC_001144	1065121	G	GT	139	13			UPSTREAM:YLR462W			UPSTREAM:Putative protein of unknown function with similarity to helicases B YLR462W is within the telomere on the right arm of chromosome XII	8	NOISE
Sc64chr6_NC_001138	4710	CAC	C	161	0			UPSTREAM:YFL063W			UPSTREAM:Dubious open reading frame C based on available experimental and comparative sequence data	8	NOISE
Sc64chrM_NC_001224	73461	T	C	26	14			UPSTREAM:Q0250	UPSTREAM:COX2	UPSTREAM:COX2,OXI1,OXII	UPSTREAM:Subunit II of cytochrome c oxidase C which is the terminal member of the mitochondrial inner membrane electron transport chain B one of three mitochondrially-encoded subunits	8	NOISE
Sc64chrM_NC_001224	67462	A	T	13	4			UPSTREAM:Q0250	UPSTREAM:COX2	UPSTREAM:COX2,OXI1,OXII	UPSTREAM:Subunit II of cytochrome c oxidase C which is the terminal member of the mitochondrial inner membrane electron transport chain B one of three mitochondrially-encoded subunits	8	NOISE
Sc64chr6_NC_001138	4764	AC	A	145	19			UPSTREAM:YFL063W			UPSTREAM:Dubious open reading frame C based on available experimental and comparative sequence data	8	NOISE
Sc64chrM_NC_001224	66176	A	T	14	7			UPSTREAM:Q0250	UPSTREAM:COX2	UPSTREAM:COX2,OXI1,OXII	UPSTREAM:Subunit II of cytochrome c oxidase C which is the terminal member of the mitochondrial inner membrane electron transport chain B one of three mitochondrially-encoded subunits	8	NOISE
Sc64chr12_NC_001144	1065105	TG	T	162	10			UPSTREAM:YLR462W			UPSTREAM:Putative protein of unknown function with similarity to helicases B YLR462W is within the telomere on the right arm of chromosome XII	8	NOISE
Sc64chr10_NC_001142	732650	G	T	57	2	G71C	G210T	YJR158W	HXT16	HXT16	Protein of unknown function with similarity to hexose transporter family members C expression is repressed by high levels of glucose	8	NOISE
Sc64chr6_NC_001138	4766	CA	C	174	8			UPSTREAM:YFL063W			UPSTREAM:Dubious open reading frame C based on available experimental and comparative sequence data	8	NOISE
Sc64chr8_NC_001140	562480	GGT	G	211	13			UPSTREAM:YHR219C-A			UPSTREAM:Dubious open reading frame unlikely to encode a functional protein B identified by gene-trapping C microarray-based expression analysis C and genome-wide homology searching	8	NOISE
Sc64chr6_NC_001138	4747	CCA	C	200	18			UPSTREAM:YFL063W			UPSTREAM:Dubious open reading frame C based on available experimental and comparative sequence data	8	NOISE
Sc64chr10_NC_001142	733234	T	C	14	4	H265H	T794C	YJR158W	HXT16	HXT16	Protein of unknown function with similarity to hexose transporter family members C expression is repressed by high levels of glucose	8	NOISE
Sc64chr12_NC_001144	1065127	G	GT	127	14			UPSTREAM:YLR462W			UPSTREAM:Putative protein of unknown function with similarity to helicases B YLR462W is within the telomere on the right arm of chromosome XII	8	NOISE
Sc64chr12_NC_001144	1065077	TG	T	154	21			UPSTREAM:YLR462W			UPSTREAM:Putative protein of unknown function with similarity to helicases B YLR462W is within the telomere on the right arm of chromosome XII	8	NOISE
Sc64chr8_NC_001140	562482	T	TGTG	231	16			UPSTREAM:YHR219C-A			UPSTREAM:Dubious open reading frame unlikely to encode a functional protein B identified by gene-trapping C microarray-based expression analysis C and genome-wide homology searching	8	NOISE
Sc64chrM_NC_001224	66639	T	A	7	2			UPSTREAM:Q0250	UPSTREAM:COX2	UPSTREAM:COX2,OXI1,OXII	UPSTREAM:Subunit II of cytochrome c oxidase C which is the terminal member of the mitochondrial inner membrane electron transport chain B one of three mitochondrially-encoded subunits	8	NOISE
Sc64chr6_NC_001138	4789	AC	A	158	15			UPSTREAM:YFL063W			UPSTREAM:Dubious open reading frame C based on available experimental and comparative sequence data	8	NOISE
Sc64chr10_NC_001142	732859	A	G	61	12	L140L	A419G	YJR158W	HXT16	HXT16	Protein of unknown function with similarity to hexose transporter family members C expression is repressed by high levels of glucose	8	NOISE
Sc64chr6_NC_001138	4752	CA	C	176	22			UPSTREAM:YFL063W			UPSTREAM:Dubious open reading frame C based on available experimental and comparative sequence data	8	NOISE
Sc64chr8_NC_001140	562551	TG	T	226	11			UPSTREAM:YHR219C-A			UPSTREAM:Dubious open reading frame unlikely to encode a functional protein B identified by gene-trapping C microarray-based expression analysis C and genome-wide homology searching	8	NOISE
Sc64chr12_NC_001144	1065079	GT	G	162	16			UPSTREAM:YLR462W			UPSTREAM:Putative protein of unknown function with similarity to helicases B YLR462W is within the telomere on the right arm of chromosome XII	8	NOISE
Sc64chr8_NC_001140	562496	T	TG	236	7			UPSTREAM:YHR219C-A			UPSTREAM:Dubious open reading frame unlikely to encode a functional protein B identified by gene-trapping C microarray-based expression analysis C and genome-wide homology searching	8	NOISE
Sc64chr12_NC_001144	1065088	T	G	122	56			UPSTREAM:YLR462W			UPSTREAM:Putative protein of unknown function with similarity to helicases B YLR462W is within the telomere on the right arm of chromosome XII	8	NOISE
Sc64chr6_NC_001138	4769	A	AC	167	8			UPSTREAM:YFL063W			UPSTREAM:Dubious open reading frame C based on available experimental and comparative sequence data	8	NOISE
Sc64chr10_NC_001142	733244	T	C	8	4	C269R	T804C	YJR158W	HXT16	HXT16	Protein of unknown function with similarity to hexose transporter family members C expression is repressed by high levels of glucose	8	NOISE
Sc64chr8_NC_001140	562517	G	GT	218	18			UPSTREAM:YHR219C-A			UPSTREAM:Dubious open reading frame unlikely to encode a functional protein B identified by gene-trapping C microarray-based expression analysis C and genome-wide homology searching	8	NOISE
Sc64chr12_NC_001144	1065114	T	TG	140	11			UPSTREAM:YLR462W			UPSTREAM:Putative protein of unknown function with similarity to helicases B YLR462W is within the telomere on the right arm of chromosome XII	8	NOISE
Sc64chr1_NC_001133	25620	G	A	140	36	T783T	G2348A	YAL063C	FLO9	FLO9	Lectin-like protein with similarity to Flo1p C thought to be expressed and involved in flocculation	9	NOISE
Sc64chrM_NC_001224	46051	T	A	8	4			UPSTREAM:Q0130	UPSTREAM:OLI1	UPSTREAM:OLI1,ATP9,OLI3	UPSTREAM:F0-ATP synthase subunit c (ATPase-associated proteolipid) C encoded on the mitochondrial genome B mutation confers oligomycin resistance B expression is specifically dependent on the nuclear genes AEP1 and AEP2	9	NOISE
Sc64chrM_NC_001224	46048	T	G	8	4			UPSTREAM:Q0130	UPSTREAM:OLI1	UPSTREAM:OLI1,ATP9,OLI3	UPSTREAM:F0-ATP synthase subunit c (ATPase-associated proteolipid) C encoded on the mitochondrial genome B mutation confers oligomycin resistance B expression is specifically dependent on the nuclear genes AEP1 and AEP2	9	NOISE
Sc64chr12_NC_001144	457074	G	T	247	3			UPSTREAM:YLR154C	UPSTREAM:RNH203	UPSTREAM:RNH203	UPSTREAM:Ribonuclease H2 subunit C required for RNase H2 activity B related to human AGS3 that causes Aicardi-Goutieres syndrome	9	NOISE
Sc64chr6_NC_001138	6179	A	T	35	8			UPSTREAM:YFL062W	UPSTREAM:COS4	UPSTREAM:COS4	UPSTREAM:Protein of unknown function C member of the DUP380 subfamily of conserved C often subtelomerically-encoded proteins	9	NOISE
Sc64chr6_NC_001138	6135	A	C	41	14			UPSTREAM:YFL062W	UPSTREAM:COS4	UPSTREAM:COS4	UPSTREAM:Protein of unknown function C member of the DUP380 subfamily of conserved C often subtelomerically-encoded proteins	9	NOISE
Sc64chr6_NC_001138	6165	C	T	42	10			UPSTREAM:YFL062W	UPSTREAM:COS4	UPSTREAM:COS4	UPSTREAM:Protein of unknown function C member of the DUP380 subfamily of conserved C often subtelomerically-encoded proteins	9	NOISE
Sc64chr6_NC_001138	6180	G	T	35	8			UPSTREAM:YFL062W	UPSTREAM:COS4	UPSTREAM:COS4	UPSTREAM:Protein of unknown function C member of the DUP380 subfamily of conserved C often subtelomerically-encoded proteins	9	NOISE
Sc64chrM_NC_001224	57280	T	TCC	36	5			UPSTREAM:Q0160	UPSTREAM:SCEI	UPSTREAM:SCEI,OMEGA	UPSTREAM:I-SceI DNA endonuclease C encoded by the mitochondrial group I intron of the S_rRNA gene B mediates gene conversion that propagates the intron into intron-less copies of the S_rRNA gene	9	NOISE
Sc64chr6_NC_001138	6182	A	G	35	8			UPSTREAM:YFL062W	UPSTREAM:COS4	UPSTREAM:COS4	UPSTREAM:Protein of unknown function C member of the DUP380 subfamily of conserved C often subtelomerically-encoded proteins	9	NOISE
Sc64chr12_NC_001144	456416	G	T	247	2			UPSTREAM:YLR154C	UPSTREAM:RNH203	UPSTREAM:RNH203	UPSTREAM:Ribonuclease H2 subunit C required for RNase H2 activity B related to human AGS3 that causes Aicardi-Goutieres syndrome	9	NOISE
Sc64chr12_NC_001144	457412	G	T	247	3			UPSTREAM:YLR154C	UPSTREAM:RNH203	UPSTREAM:RNH203	UPSTREAM:Ribonuclease H2 subunit C required for RNase H2 activity B related to human AGS3 that causes Aicardi-Goutieres syndrome	9	NOISE
Sc64chr6_NC_001138	6160	T	G	42	12			UPSTREAM:YFL062W	UPSTREAM:COS4	UPSTREAM:COS4	UPSTREAM:Protein of unknown function C member of the DUP380 subfamily of conserved C often subtelomerically-encoded proteins	9	NOISE
Sc64chr12_NC_001144	457108	G	T	247	3			UPSTREAM:YLR154C	UPSTREAM:RNH203	UPSTREAM:RNH203	UPSTREAM:Ribonuclease H2 subunit C required for RNase H2 activity B related to human AGS3 that causes Aicardi-Goutieres syndrome	9	NOISE
Sc64chr1_NC_001133	26940	A	G	162	54	T343T	A1028G	YAL063C	FLO9	FLO9	Lectin-like protein with similarity to Flo1p C thought to be expressed and involved in flocculation	9	NOISE
Sc64chr1_NC_001133	25671	A	G	129	20	T766T	A2297G	YAL063C	FLO9	FLO9	Lectin-like protein with similarity to Flo1p C thought to be expressed and involved in flocculation	9	NOISE
Sc64chr13_NC_001145	922367	G	T	9	2	L26F	G77T	YMR324C			Dubious open reading frame unlikely to encode a protein C based on experimental and comparative sequence data B transcription is AZF1 dependent in glycerol-lactate medium and SLT2 dependent in response to the lipid hydroperoxides	9	NOISE
Sc64chr6_NC_001138	6163	TA	T	40	10			UPSTREAM:YFL062W	UPSTREAM:COS4	UPSTREAM:COS4	UPSTREAM:Protein of unknown function C member of the DUP380 subfamily of conserved C often subtelomerically-encoded proteins	9	NOISE
Sc64chrM_NC_001224	55020	A	G	11	2			UPSTREAM:Q0160	UPSTREAM:SCEI	UPSTREAM:SCEI,OMEGA	UPSTREAM:I-SceI DNA endonuclease C encoded by the mitochondrial group I intron of the S_rRNA gene B mediates gene conversion that propagates the intron into intron-less copies of the S_rRNA gene	9	NOISE
Sc64chr1_NC_001133	26901	T	G	35	9	V356V	T1067G	YAL063C	FLO9	FLO9	Lectin-like protein with similarity to Flo1p C thought to be expressed and involved in flocculation	9	NOISE
Sc64chrM_NC_001224	46057	C	A	9	4			UPSTREAM:Q0130	UPSTREAM:OLI1	UPSTREAM:OLI1,ATP9,OLI3	UPSTREAM:F0-ATP synthase subunit c (ATPase-associated proteolipid) C encoded on the mitochondrial genome B mutation confers oligomycin resistance B expression is specifically dependent on the nuclear genes AEP1 and AEP2	9	NOISE
Sc64chr1_NC_001133	25686	G	A	114	48	V761V	G2282A	YAL063C	FLO9	FLO9	Lectin-like protein with similarity to Flo1p C thought to be expressed and involved in flocculation	9	NOISE
Sc64chr12_NC_001144	459799	A	T	194	56			UPSTREAM:YLR154C	UPSTREAM:RNH203	UPSTREAM:RNH203	UPSTREAM:Ribonuclease H2 subunit C required for RNase H2 activity B related to human AGS3 that causes Aicardi-Goutieres syndrome	9	NOISE
Sc64chr6_NC_001138	6181	T	C	35	8			UPSTREAM:YFL062W	UPSTREAM:COS4	UPSTREAM:COS4	UPSTREAM:Protein of unknown function C member of the DUP380 subfamily of conserved C often subtelomerically-encoded proteins	9	NOISE
Sc64chrM_NC_001224	46054	T	A	10	4			UPSTREAM:Q0130	UPSTREAM:OLI1	UPSTREAM:OLI1,ATP9,OLI3	UPSTREAM:F0-ATP synthase subunit c (ATPase-associated proteolipid) C encoded on the mitochondrial genome B mutation confers oligomycin resistance B expression is specifically dependent on the nuclear genes AEP1 and AEP2	9	NOISE
Sc64chr12_NC_001144	457447	G	T	248	2			UPSTREAM:YLR154C	UPSTREAM:RNH203	UPSTREAM:RNH203	UPSTREAM:Ribonuclease H2 subunit C required for RNase H2 activity B related to human AGS3 that causes Aicardi-Goutieres syndrome	9	NOISE
Sc64chr12_NC_001144	458811	A	C	246	3			UPSTREAM:YLR154C	UPSTREAM:RNH203	UPSTREAM:RNH203	UPSTREAM:Ribonuclease H2 subunit C required for RNase H2 activity B related to human AGS3 that causes Aicardi-Goutieres syndrome	9	NOISE
Sc64chr12_NC_001144	458030	G	T	246	4			UPSTREAM:YLR154C	UPSTREAM:RNH203	UPSTREAM:RNH203	UPSTREAM:Ribonuclease H2 subunit C required for RNase H2 activity B related to human AGS3 that causes Aicardi-Goutieres syndrome	9	NOISE
Sc64chr6_NC_001138	6170	C	T	37	10			UPSTREAM:YFL062W	UPSTREAM:COS4	UPSTREAM:COS4	UPSTREAM:Protein of unknown function C member of the DUP380 subfamily of conserved C often subtelomerically-encoded proteins	9	NOISE
Sc64chr1_NC_001133	26937	G	A	153	59	G344G	G1031A	YAL063C	FLO9	FLO9	Lectin-like protein with similarity to Flo1p C thought to be expressed and involved in flocculation	9	NOISE
Sc64chr10_NC_001142	743899	C	T	20	2	T34I	C100T	YJR161C	COS5	COS5	Protein of unknown function C member the DUP380 subfamily of conserved C often subtelomerically-encoded proteins	11	NOISE
Sc64chr10_NC_001142	743935	G	A	25	2	C22Y	G64A	YJR161C	COS5	COS5	Protein of unknown function C member the DUP380 subfamily of conserved C often subtelomerically-encoded proteins	11	NOISE
Sc64chr10_NC_001142	743896	C	T	19	2	T35I	C103T	YJR161C	COS5	COS5	Protein of unknown function C member the DUP380 subfamily of conserved C often subtelomerically-encoded proteins	11	NOISE
Sc64chr10_NC_001142	743862	G	A	12	2	S46S	G137A	YJR161C	COS5	COS5	Protein of unknown function C member the DUP380 subfamily of conserved C often subtelomerically-encoded proteins	11	NOISE
Sc64chr10_NC_001142	743903	T	G	21	2	*33G	T96G	YJR161C	COS5	COS5	Protein of unknown function C member the DUP380 subfamily of conserved C often subtelomerically-encoded proteins	11	NOISE
Sc64chr10_NC_001142	743895	G	T	19	2	R35S	G104T	YJR161C	COS5	COS5	Protein of unknown function C member the DUP380 subfamily of conserved C often subtelomerically-encoded proteins	11	NOISE
Sc64chr10_NC_001142	743926	A	G	26	2	N25S	A73G	YJR161C	COS5	COS5	Protein of unknown function C member the DUP380 subfamily of conserved C often subtelomerically-encoded proteins	11	NOISE
Sc64chr10_NC_001142	743925	A	G	27	2	I25M	A74G	YJR161C	COS5	COS5	Protein of unknown function C member the DUP380 subfamily of conserved C often subtelomerically-encoded proteins	11	NOISE
Sc64chr10_NC_001142	743909	G	C	24	2	V31L	G90C	YJR161C	COS5	COS5	Protein of unknown function C member the DUP380 subfamily of conserved C often subtelomerically-encoded proteins	11	NOISE
Sc64chr10_NC_001142	743892	A	C	18	2	L36F	A107C	YJR161C	COS5	COS5	Protein of unknown function C member the DUP380 subfamily of conserved C often subtelomerically-encoded proteins	11	NOISE
Sc64chr10_NC_001142	743897	T	C	20	2	C35R	T102C	YJR161C	COS5	COS5	Protein of unknown function C member the DUP380 subfamily of conserved C often subtelomerically-encoded proteins	11	NOISE
Sc64chr1_NC_001133	205811	C	T	146	68	T803T	C2408T	YAR050W	FLO1	FLO1,FLO2,FLO4	Lectin-like protein involved in flocculation C cell wall protein that binds to mannose chains on the surface of other cells C confers floc-forming ability that is chymotrypsin sensitive and heat resistant B similar to Flo5p	15	NOISE
Sc64chr1_NC_001133	204525	A	G	153	77	S375G	A1122G	YAR050W	FLO1	FLO1,FLO2,FLO4	Lectin-like protein involved in flocculation C cell wall protein that binds to mannose chains on the surface of other cells C confers floc-forming ability that is chymotrypsin sensitive and heat resistant B similar to Flo5p	15	NOISE
Sc64chr1_NC_001133	205835	C	T	159	56	T811T	C2432T	YAR050W	FLO1	FLO1,FLO2,FLO4	Lectin-like protein involved in flocculation C cell wall protein that binds to mannose chains on the surface of other cells C confers floc-forming ability that is chymotrypsin sensitive and heat resistant B similar to Flo5p	15	NOISE
Sc64chr1_NC_001133	204773	G	A	35	10	M457I	G1370A	YAR050W	FLO1	FLO1,FLO2,FLO4	Lectin-like protein involved in flocculation C cell wall protein that binds to mannose chains on the surface of other cells C confers floc-forming ability that is chymotrypsin sensitive and heat resistant B similar to Flo5p	15	NOISE
Sc64chr1_NC_001133	204524	C	T	162	70	N374N	C1121T	YAR050W	FLO1	FLO1,FLO2,FLO4	Lectin-like protein involved in flocculation C cell wall protein that binds to mannose chains on the surface of other cells C confers floc-forming ability that is chymotrypsin sensitive and heat resistant B similar to Flo5p	15	NOISE
Sc64chr1_NC_001133	205403	A	G	128	27	E667E	A2000G	YAR050W	FLO1	FLO1,FLO2,FLO4	Lectin-like protein involved in flocculation C cell wall protein that binds to mannose chains on the surface of other cells C confers floc-forming ability that is chymotrypsin sensitive and heat resistant B similar to Flo5p	15	NOISE
Sc64chr1_NC_001133	204523	A	C	161	72	N374T	A1120C	YAR050W	FLO1	FLO1,FLO2,FLO4	Lectin-like protein involved in flocculation C cell wall protein that binds to mannose chains on the surface of other cells C confers floc-forming ability that is chymotrypsin sensitive and heat resistant B similar to Flo5p	15	NOISE
Sc64chr1_NC_001133	205886	T	C	137	43	T828T	T2483C	YAR050W	FLO1	FLO1,FLO2,FLO4	Lectin-like protein involved in flocculation C cell wall protein that binds to mannose chains on the surface of other cells C confers floc-forming ability that is chymotrypsin sensitive and heat resistant B similar to Flo5p	15	NOISE
Sc64chr1_NC_001133	205829	T	C	152	54	T809T	T2426C	YAR050W	FLO1	FLO1,FLO2,FLO4	Lectin-like protein involved in flocculation C cell wall protein that binds to mannose chains on the surface of other cells C confers floc-forming ability that is chymotrypsin sensitive and heat resistant B similar to Flo5p	15	NOISE
Sc64chr12_NC_001144	11210	CA	C	224	20			UPSTREAM:YLL065W		UPSTREAM:GIN11	UPSTREAM:Dubious open reading frame unlikely to encode a protein C based on available experimental and comparative sequence data B overlaps chromosome XII telomeric element core sequences	16	NOISE
Sc64chr12_NC_001144	11262	A	AC	225	16			UPSTREAM:YLL065W		UPSTREAM:GIN11	UPSTREAM:Dubious open reading frame unlikely to encode a protein C based on available experimental and comparative sequence data B overlaps chromosome XII telomeric element core sequences	16	NOISE
Sc64chr12_NC_001144	11303	CCA	C	220	11			UPSTREAM:YLL065W		UPSTREAM:GIN11	UPSTREAM:Dubious open reading frame unlikely to encode a protein C based on available experimental and comparative sequence data B overlaps chromosome XII telomeric element core sequences	16	NOISE
Sc64chr12_NC_001144	11236	AC	A	231	18			UPSTREAM:YLL065W		UPSTREAM:GIN11	UPSTREAM:Dubious open reading frame unlikely to encode a protein C based on available experimental and comparative sequence data B overlaps chromosome XII telomeric element core sequences	16	NOISE
Sc64chr12_NC_001144	11273	CCA	C	214	28			UPSTREAM:YLL065W		UPSTREAM:GIN11	UPSTREAM:Dubious open reading frame unlikely to encode a protein C based on available experimental and comparative sequence data B overlaps chromosome XII telomeric element core sequences	16	NOISE
Sc64chr12_NC_001144	11251	CA	C	202	32			UPSTREAM:YLL065W		UPSTREAM:GIN11	UPSTREAM:Dubious open reading frame unlikely to encode a protein C based on available experimental and comparative sequence data B overlaps chromosome XII telomeric element core sequences	16	NOISE
Sc64chr12_NC_001144	11258	CCA	C	212	5			UPSTREAM:YLL065W		UPSTREAM:GIN11	UPSTREAM:Dubious open reading frame unlikely to encode a protein C based on available experimental and comparative sequence data B overlaps chromosome XII telomeric element core sequences	16	NOISE
Sc64chr12_NC_001144	11318	CA	C	204	18			UPSTREAM:YLL065W		UPSTREAM:GIN11	UPSTREAM:Dubious open reading frame unlikely to encode a protein C based on available experimental and comparative sequence data B overlaps chromosome XII telomeric element core sequences	16	NOISE
Sc64chr12_NC_001144	11223	CACA	C	221	19			UPSTREAM:YLL065W		UPSTREAM:GIN11	UPSTREAM:Dubious open reading frame unlikely to encode a protein C based on available experimental and comparative sequence data B overlaps chromosome XII telomeric element core sequences	16	NOISE
Sc64chr12_NC_001144	11310	C	CA	205	20			UPSTREAM:YLL065W		UPSTREAM:GIN11	UPSTREAM:Dubious open reading frame unlikely to encode a protein C based on available experimental and comparative sequence data B overlaps chromosome XII telomeric element core sequences	16	NOISE
Sc64chr12_NC_001144	11249	CACA	C	215	9			UPSTREAM:YLL065W		UPSTREAM:GIN11	UPSTREAM:Dubious open reading frame unlikely to encode a protein C based on available experimental and comparative sequence data B overlaps chromosome XII telomeric element core sequences	16	NOISE
Sc64chr12_NC_001144	11265	CA	C	224	17			UPSTREAM:YLL065W		UPSTREAM:GIN11	UPSTREAM:Dubious open reading frame unlikely to encode a protein C based on available experimental and comparative sequence data B overlaps chromosome XII telomeric element core sequences	16	NOISE
Sc64chr12_NC_001144	11230	AC	A	227	18			UPSTREAM:YLL065W		UPSTREAM:GIN11	UPSTREAM:Dubious open reading frame unlikely to encode a protein C based on available experimental and comparative sequence data B overlaps chromosome XII telomeric element core sequences	16	NOISE
Sc64chr12_NC_001144	11226	ACACAC	A	219	5			UPSTREAM:YLL065W		UPSTREAM:GIN11	UPSTREAM:Dubious open reading frame unlikely to encode a protein C based on available experimental and comparative sequence data B overlaps chromosome XII telomeric element core sequences	16	NOISE
Sc64chr12_NC_001144	11278	CA	C	209	40			UPSTREAM:YLL065W		UPSTREAM:GIN11	UPSTREAM:Dubious open reading frame unlikely to encode a protein C based on available experimental and comparative sequence data B overlaps chromosome XII telomeric element core sequences	16	NOISE
Sc64chr12_NC_001144	11307	ACAC	A	224	13			UPSTREAM:YLL065W		UPSTREAM:GIN11	UPSTREAM:Dubious open reading frame unlikely to encode a protein C based on available experimental and comparative sequence data B overlaps chromosome XII telomeric element core sequences	16	NOISE
Sc64chr11_NC_001143	666708	T	TG	150	12			UPSTREAM:YKR105C	UPSTREAM:VBA5	UPSTREAM:VBA5	UPSTREAM:Putative transporter of the Major Facilitator Superfamily (MFS) B proposed role as a basic amino acid permease based on phylogeny	19	NOISE
Sc64chr11_NC_001143	666694	GGT	G	188	8			UPSTREAM:YKR105C	UPSTREAM:VBA5	UPSTREAM:VBA5	UPSTREAM:Putative transporter of the Major Facilitator Superfamily (MFS) B proposed role as a basic amino acid permease based on phylogeny	19	NOISE
Sc64chr11_NC_001143	666717	G	GT	147	16			UPSTREAM:YKR105C	UPSTREAM:VBA5	UPSTREAM:VBA5	UPSTREAM:Putative transporter of the Major Facilitator Superfamily (MFS) B proposed role as a basic amino acid permease based on phylogeny	19	NOISE
Sc64chr11_NC_001143	666339	T	G	61	16			UPSTREAM:YKR105C	UPSTREAM:VBA5	UPSTREAM:VBA5	UPSTREAM:Putative transporter of the Major Facilitator Superfamily (MFS) B proposed role as a basic amino acid permease based on phylogeny	19	NOISE
Sc64chr11_NC_001143	666695	GTG	G	184	0			UPSTREAM:YKR105C	UPSTREAM:VBA5	UPSTREAM:VBA5	UPSTREAM:Putative transporter of the Major Facilitator Superfamily (MFS) B proposed role as a basic amino acid permease based on phylogeny	19	NOISE
Sc64chr11_NC_001143	666715	TGG	T	157	5			UPSTREAM:YKR105C	UPSTREAM:VBA5	UPSTREAM:VBA5	UPSTREAM:Putative transporter of the Major Facilitator Superfamily (MFS) B proposed role as a basic amino acid permease based on phylogeny	19	NOISE
Sc64chr11_NC_001143	666736	T	TGG	165	8			UPSTREAM:YKR105C	UPSTREAM:VBA5	UPSTREAM:VBA5	UPSTREAM:Putative transporter of the Major Facilitator Superfamily (MFS) B proposed role as a basic amino acid permease based on phylogeny	19	NOISE
Sc64chr11_NC_001143	666732	GGTGT	G	159	5			UPSTREAM:YKR105C	UPSTREAM:VBA5	UPSTREAM:VBA5	UPSTREAM:Putative transporter of the Major Facilitator Superfamily (MFS) B proposed role as a basic amino acid permease based on phylogeny	19	NOISE
Sc64chr11_NC_001143	666721	T	TG	150	24			UPSTREAM:YKR105C	UPSTREAM:VBA5	UPSTREAM:VBA5	UPSTREAM:Putative transporter of the Major Facilitator Superfamily (MFS) B proposed role as a basic amino acid permease based on phylogeny	19	NOISE
Sc64chr11_NC_001143	666663	TG	T	209	20			UPSTREAM:YKR105C	UPSTREAM:VBA5	UPSTREAM:VBA5	UPSTREAM:Putative transporter of the Major Facilitator Superfamily (MFS) B proposed role as a basic amino acid permease based on phylogeny	19	NOISE
Sc64chr11_NC_001143	666681	GGT	G	175	14			UPSTREAM:YKR105C	UPSTREAM:VBA5	UPSTREAM:VBA5	UPSTREAM:Putative transporter of the Major Facilitator Superfamily (MFS) B proposed role as a basic amino acid permease based on phylogeny	19	NOISE
Sc64chr11_NC_001143	666636	G	GGT	179	7			UPSTREAM:YKR105C	UPSTREAM:VBA5	UPSTREAM:VBA5	UPSTREAM:Putative transporter of the Major Facilitator Superfamily (MFS) B proposed role as a basic amino acid permease based on phylogeny	19	NOISE
Sc64chr11_NC_001143	666625	G	GGT	162	10			UPSTREAM:YKR105C	UPSTREAM:VBA5	UPSTREAM:VBA5	UPSTREAM:Putative transporter of the Major Facilitator Superfamily (MFS) B proposed role as a basic amino acid permease based on phylogeny	19	NOISE
Sc64chr11_NC_001143	666789	T	G	87	26			UPSTREAM:YKR105C	UPSTREAM:VBA5	UPSTREAM:VBA5	UPSTREAM:Putative transporter of the Major Facilitator Superfamily (MFS) B proposed role as a basic amino acid permease based on phylogeny	19	NOISE
Sc64chr11_NC_001143	666640	TGG	T	194	9			UPSTREAM:YKR105C	UPSTREAM:VBA5	UPSTREAM:VBA5	UPSTREAM:Putative transporter of the Major Facilitator Superfamily (MFS) B proposed role as a basic amino acid permease based on phylogeny	19	NOISE
Sc64chr11_NC_001143	666707	GT	G	146	15			UPSTREAM:YKR105C	UPSTREAM:VBA5	UPSTREAM:VBA5	UPSTREAM:Putative transporter of the Major Facilitator Superfamily (MFS) B proposed role as a basic amino acid permease based on phylogeny	19	NOISE
Sc64chr11_NC_001143	666710	GT	G	140	18			UPSTREAM:YKR105C	UPSTREAM:VBA5	UPSTREAM:VBA5	UPSTREAM:Putative transporter of the Major Facilitator Superfamily (MFS) B proposed role as a basic amino acid permease based on phylogeny	19	NOISE
Sc64chr11_NC_001143	666679	TGG	T	182	6			UPSTREAM:YKR105C	UPSTREAM:VBA5	UPSTREAM:VBA5	UPSTREAM:Putative transporter of the Major Facilitator Superfamily (MFS) B proposed role as a basic amino acid permease based on phylogeny	19	NOISE
Sc64chr11_NC_001143	666664	G	GGT	215	17			UPSTREAM:YKR105C	UPSTREAM:VBA5	UPSTREAM:VBA5	UPSTREAM:Putative transporter of the Major Facilitator Superfamily (MFS) B proposed role as a basic amino acid permease based on phylogeny	19	NOISE
Sc64chrM_NC_001224	82845	AC	A	32	11			UPSTREAM:Q0297		UPSTREAM:ORF12	UPSTREAM:Dubious open reading frame of the mitochondrial genome B unlikely to encode a protein C based on available experimental and comparative sequence data B partially overlaps the verified gene RPM1	21	NOISE
Sc64chrM_NC_001224	83525	A	T	4	2			UPSTREAM:Q0297		UPSTREAM:ORF12	UPSTREAM:Dubious open reading frame of the mitochondrial genome B unlikely to encode a protein C based on available experimental and comparative sequence data B partially overlaps the verified gene RPM1	21	NOISE
Sc64chrM_NC_001224	82869	G	A	47	7			UPSTREAM:Q0297		UPSTREAM:ORF12	UPSTREAM:Dubious open reading frame of the mitochondrial genome B unlikely to encode a protein C based on available experimental and comparative sequence data B partially overlaps the verified gene RPM1	21	NOISE
Sc64chrM_NC_001224	82854	G	A	54	6			UPSTREAM:Q0297		UPSTREAM:ORF12	UPSTREAM:Dubious open reading frame of the mitochondrial genome B unlikely to encode a protein C based on available experimental and comparative sequence data B partially overlaps the verified gene RPM1	21	NOISE
Sc64chrM_NC_001224	85107	A	T	19	4			UPSTREAM:Q0297		UPSTREAM:ORF12	UPSTREAM:Dubious open reading frame of the mitochondrial genome B unlikely to encode a protein C based on available experimental and comparative sequence data B partially overlaps the verified gene RPM1	21	NOISE
Sc64chrM_NC_001224	83574	A	C	5	2			UPSTREAM:Q0297		UPSTREAM:ORF12	UPSTREAM:Dubious open reading frame of the mitochondrial genome B unlikely to encode a protein C based on available experimental and comparative sequence data B partially overlaps the verified gene RPM1	21	NOISE
Sc64chrM_NC_001224	85111	A	T	18	4			UPSTREAM:Q0297		UPSTREAM:ORF12	UPSTREAM:Dubious open reading frame of the mitochondrial genome B unlikely to encode a protein C based on available experimental and comparative sequence data B partially overlaps the verified gene RPM1	21	NOISE
Sc64chr14_NC_001146	784219	TGTG	T	212	19			UPSTREAM:YNR077C			UPSTREAM:Protein of unknown function C abundance changes with carbon source	38	NOISE
Sc64chr3_NC_001135	180	C	CCCA	203	5			UPSTREAM:YCL076W			UPSTREAM:Dubious open reading frame unlikely to encode a protein C based on available experimental and comparative sequence data	38	NOISE
Sc64chr14_NC_001146	784215	GGT	G	205	5			UPSTREAM:YNR077C			UPSTREAM:Protein of unknown function C abundance changes with carbon source	38	NOISE
Sc64chr3_NC_001135	240	CCA	C	220	16			UPSTREAM:YCL076W			UPSTREAM:Dubious open reading frame unlikely to encode a protein C based on available experimental and comparative sequence data	38	NOISE
Sc64chr3_NC_001135	253	CCA	C	211	17			UPSTREAM:YCL076W			UPSTREAM:Dubious open reading frame unlikely to encode a protein C based on available experimental and comparative sequence data	38	NOISE
Sc64chr3_NC_001135	282	A	AC	192	28			UPSTREAM:YCL076W			UPSTREAM:Dubious open reading frame unlikely to encode a protein C based on available experimental and comparative sequence data	38	NOISE
Sc64chr14_NC_001146	784093	G	GGT	200	8			UPSTREAM:YNR077C			UPSTREAM:Protein of unknown function C abundance changes with carbon source	38	NOISE
Sc64chr14_NC_001146	784153	G	GGT	120	6			UPSTREAM:YNR077C			UPSTREAM:Protein of unknown function C abundance changes with carbon source	38	NOISE
Sc64chr3_NC_001135	272	A	AC	188	24			UPSTREAM:YCL076W			UPSTREAM:Dubious open reading frame unlikely to encode a protein C based on available experimental and comparative sequence data	38	NOISE
Sc64chr3_NC_001135	131	ACAC	A	216	22			UPSTREAM:YCL076W			UPSTREAM:Dubious open reading frame unlikely to encode a protein C based on available experimental and comparative sequence data	38	NOISE
Sc64chr14_NC_001146	784251	TGG	T	209	7			UPSTREAM:YNR077C			UPSTREAM:Protein of unknown function C abundance changes with carbon source	38	NOISE
Sc64chr3_NC_001135	245	CA	C	225	16			UPSTREAM:YCL076W			UPSTREAM:Dubious open reading frame unlikely to encode a protein C based on available experimental and comparative sequence data	38	NOISE
Sc64chr14_NC_001146	784239	GT	G	206	22			UPSTREAM:YNR077C			UPSTREAM:Protein of unknown function C abundance changes with carbon source	38	NOISE
Sc64chr3_NC_001135	191	C	CCA	229	7			UPSTREAM:YCL076W			UPSTREAM:Dubious open reading frame unlikely to encode a protein C based on available experimental and comparative sequence data	38	NOISE
Sc64chr14_NC_001146	784252	GGG	G	222	0			UPSTREAM:YNR077C			UPSTREAM:Protein of unknown function C abundance changes with carbon source	38	NOISE
Sc64chr14_NC_001146	784094	GT	G	202	19			UPSTREAM:YNR077C			UPSTREAM:Protein of unknown function C abundance changes with carbon source	38	NOISE
Sc64chr14_NC_001146	784050	GGT	G	139	12			UPSTREAM:YNR077C			UPSTREAM:Protein of unknown function C abundance changes with carbon source	38	NOISE
Sc64chr14_NC_001146	784072	TG	T	185	21			UPSTREAM:YNR077C			UPSTREAM:Protein of unknown function C abundance changes with carbon source	38	NOISE
Sc64chr14_NC_001146	784214	G	GT	203	12			UPSTREAM:YNR077C			UPSTREAM:Protein of unknown function C abundance changes with carbon source	38	NOISE
Sc64chr3_NC_001135	110	CCA	C	207	28			UPSTREAM:YCL076W			UPSTREAM:Dubious open reading frame unlikely to encode a protein C based on available experimental and comparative sequence data	38	NOISE
Sc64chr3_NC_001135	276	AC	A	175	26			UPSTREAM:YCL076W			UPSTREAM:Dubious open reading frame unlikely to encode a protein C based on available experimental and comparative sequence data	38	NOISE
Sc64chr14_NC_001146	784248	GT	G	226	17			UPSTREAM:YNR077C			UPSTREAM:Protein of unknown function C abundance changes with carbon source	38	NOISE
Sc64chr14_NC_001146	784151	GT	G	121	7			UPSTREAM:YNR077C			UPSTREAM:Protein of unknown function C abundance changes with carbon source	38	NOISE
Sc64chr3_NC_001135	231	ACC	A	185	20			UPSTREAM:YCL076W			UPSTREAM:Dubious open reading frame unlikely to encode a protein C based on available experimental and comparative sequence data	38	NOISE
Sc64chr14_NC_001146	784142	T	TG	116	14			UPSTREAM:YNR077C			UPSTREAM:Protein of unknown function C abundance changes with carbon source	38	NOISE
Sc64chr3_NC_001135	147	A	AC	232	9			UPSTREAM:YCL076W			UPSTREAM:Dubious open reading frame unlikely to encode a protein C based on available experimental and comparative sequence data	38	NOISE
Sc64chr3_NC_001135	90	C	CA	219	12			UPSTREAM:YCL076W			UPSTREAM:Dubious open reading frame unlikely to encode a protein C based on available experimental and comparative sequence data	38	NOISE
Sc64chr14_NC_001146	784220	GTGG	G	212	0			UPSTREAM:YNR077C			UPSTREAM:Protein of unknown function C abundance changes with carbon source	38	NOISE
Sc64chr14_NC_001146	784235	GT	G	196	42			UPSTREAM:YNR077C			UPSTREAM:Protein of unknown function C abundance changes with carbon source	38	NOISE
Sc64chr14_NC_001146	784195	GTG	G	174	0			UPSTREAM:YNR077C			UPSTREAM:Protein of unknown function C abundance changes with carbon source	38	NOISE
Sc64chr14_NC_001146	784129	T	TG	160	6			UPSTREAM:YNR077C			UPSTREAM:Protein of unknown function C abundance changes with carbon source	38	NOISE
Sc64chr14_NC_001146	784246	GT	G	220	15			UPSTREAM:YNR077C			UPSTREAM:Protein of unknown function C abundance changes with carbon source	38	NOISE
Sc64chr14_NC_001146	784253	G	GT	225	12			UPSTREAM:YNR077C			UPSTREAM:Protein of unknown function C abundance changes with carbon source	38	NOISE
Sc64chr3_NC_001135	184	A	AC	220	13			UPSTREAM:YCL076W			UPSTREAM:Dubious open reading frame unlikely to encode a protein C based on available experimental and comparative sequence data	38	NOISE
Sc64chr3_NC_001135	308	AC	A	218	16			UPSTREAM:YCL076W			UPSTREAM:Dubious open reading frame unlikely to encode a protein C based on available experimental and comparative sequence data	38	NOISE
Sc64chr3_NC_001135	141	CCA	C	213	29			UPSTREAM:YCL076W			UPSTREAM:Dubious open reading frame unlikely to encode a protein C based on available experimental and comparative sequence data	38	NOISE
Sc64chr14_NC_001146	784229	G	GT	207	34			UPSTREAM:YNR077C			UPSTREAM:Protein of unknown function C abundance changes with carbon source	38	NOISE
Sc64chr14_NC_001146	784168	TG	T	121	10			UPSTREAM:YNR077C			UPSTREAM:Protein of unknown function C abundance changes with carbon source	38	NOISE
Sc64chr3_NC_001135	125	CCA	C	225	8			UPSTREAM:YCL076W			UPSTREAM:Dubious open reading frame unlikely to encode a protein C based on available experimental and comparative sequence data	38	NOISE
Sc64chr3_NC_001135	133	AC	A	226	23			UPSTREAM:YCL076W			UPSTREAM:Dubious open reading frame unlikely to encode a protein C based on available experimental and comparative sequence data	38	NOISE
Sc64chr3_NC_001135	146	CA	C	209	32			UPSTREAM:YCL076W			UPSTREAM:Dubious open reading frame unlikely to encode a protein C based on available experimental and comparative sequence data	38	NOISE
Sc64chr3_NC_001135	225	AC	A	208	16			UPSTREAM:YCL076W			UPSTREAM:Dubious open reading frame unlikely to encode a protein C based on available experimental and comparative sequence data	38	NOISE
Sc64chr14_NC_001146	784242	GTG	G	226	0			UPSTREAM:YNR077C			UPSTREAM:Protein of unknown function C abundance changes with carbon source	38	NOISE
Sc64chr3_NC_001135	306	ACAC	A	219	10			UPSTREAM:YCL076W			UPSTREAM:Dubious open reading frame unlikely to encode a protein C based on available experimental and comparative sequence data	38	NOISE
Sc64chr3_NC_001135	213	CA	C	202	23			UPSTREAM:YCL076W			UPSTREAM:Dubious open reading frame unlikely to encode a protein C based on available experimental and comparative sequence data	38	NOISE
Sc64chr14_NC_001146	784163	T	TG	117	17			UPSTREAM:YNR077C			UPSTREAM:Protein of unknown function C abundance changes with carbon source	38	NOISE
Sc64chr3_NC_001135	257	A	ACC	233	6			UPSTREAM:YCL076W			UPSTREAM:Dubious open reading frame unlikely to encode a protein C based on available experimental and comparative sequence data	38	NOISE
Sc64chr3_NC_001135	154	CCA	C	225	6			UPSTREAM:YCL076W			UPSTREAM:Dubious open reading frame unlikely to encode a protein C based on available experimental and comparative sequence data	38	NOISE
Sc64chr3_NC_001135	97	CCA	C	224	19			UPSTREAM:YCL076W			UPSTREAM:Dubious open reading frame unlikely to encode a protein C based on available experimental and comparative sequence data	38	NOISE
Sc64chr14_NC_001146	784247	T	G	173	46			UPSTREAM:YNR077C			UPSTREAM:Protein of unknown function C abundance changes with carbon source	38	NOISE
Sc64chr3_NC_001135	95	ACC	A	235	5			UPSTREAM:YCL076W			UPSTREAM:Dubious open reading frame unlikely to encode a protein C based on available experimental and comparative sequence data	38	NOISE
Sc64chr14_NC_001146	784136	TG	T	133	11			UPSTREAM:YNR077C			UPSTREAM:Protein of unknown function C abundance changes with carbon source	38	NOISE
Sc64chr3_NC_001135	316	CCA	C	210	10			UPSTREAM:YCL076W			UPSTREAM:Dubious open reading frame unlikely to encode a protein C based on available experimental and comparative sequence data	38	NOISE
Sc64chr14_NC_001146	784107	GTG	G	183	0			UPSTREAM:YNR077C			UPSTREAM:Protein of unknown function C abundance changes with carbon source	38	NOISE
Sc64chr3_NC_001135	208	CCA	C	205	10			UPSTREAM:YCL076W			UPSTREAM:Dubious open reading frame unlikely to encode a protein C based on available experimental and comparative sequence data	38	NOISE
Sc64chr3_NC_001135	129	A	ACAC	198	10			UPSTREAM:YCL076W			UPSTREAM:Dubious open reading frame unlikely to encode a protein C based on available experimental and comparative sequence data	38	NOISE
Sc64chr14_NC_001146	784240	TG	T	217	9			UPSTREAM:YNR077C			UPSTREAM:Protein of unknown function C abundance changes with carbon source	38	NOISE
Sc64chr3_NC_001135	134	C	CA	224	16			UPSTREAM:YCL076W			UPSTREAM:Dubious open reading frame unlikely to encode a protein C based on available experimental and comparative sequence data	38	NOISE
Sc64chr3_NC_001135	171	CCA	C	216	23			UPSTREAM:YCL076W			UPSTREAM:Dubious open reading frame unlikely to encode a protein C based on available experimental and comparative sequence data	38	NOISE
Sc64chr3_NC_001135	234	C	CA	225	15			UPSTREAM:YCL076W			UPSTREAM:Dubious open reading frame unlikely to encode a protein C based on available experimental and comparative sequence data	38	NOISE
Sc64chr14_NC_001146	784181	TG	T	141	17			UPSTREAM:YNR077C			UPSTREAM:Protein of unknown function C abundance changes with carbon source	38	NOISE
Sc64chr3_NC_001135	102	CA	C	223	18			UPSTREAM:YCL076W			UPSTREAM:Dubious open reading frame unlikely to encode a protein C based on available experimental and comparative sequence data	38	NOISE
Sc64chr14_NC_001146	784119	G	GGT	177	5			UPSTREAM:YNR077C			UPSTREAM:Protein of unknown function C abundance changes with carbon source	38	NOISE
Sc64chr14_NC_001146	784213	TGG	T	205	5			UPSTREAM:YNR077C			UPSTREAM:Protein of unknown function C abundance changes with carbon source	38	NOISE
Sc64chr3_NC_001135	195	A	AC	220	8			UPSTREAM:YCL076W			UPSTREAM:Dubious open reading frame unlikely to encode a protein C based on available experimental and comparative sequence data	38	NOISE
Sc64chr3_NC_001135	178	CA	C	203	12			UPSTREAM:YCL076W			UPSTREAM:Dubious open reading frame unlikely to encode a protein C based on available experimental and comparative sequence data	38	NOISE
Sc64chr14_NC_001146	784241	GGT	G	213	14			UPSTREAM:YNR077C			UPSTREAM:Protein of unknown function C abundance changes with carbon source	38	NOISE
Sc64chr14_NC_001146	784194	GGT	G	151	16			UPSTREAM:YNR077C			UPSTREAM:Protein of unknown function C abundance changes with carbon source	38	NOISE
Sc64chr14_NC_001146	784221	TG	T	215	15			UPSTREAM:YNR077C			UPSTREAM:Protein of unknown function C abundance changes with carbon source	38	NOISE
Sc64chr14_NC_001146	784183	G	GT	132	20			UPSTREAM:YNR077C			UPSTREAM:Protein of unknown function C abundance changes with carbon source	38	NOISE
Sc64chr14_NC_001146	784245	T	TG	225	13			UPSTREAM:YNR077C			UPSTREAM:Protein of unknown function C abundance changes with carbon source	38	NOISE
Sc64chr14_NC_001146	784074	G	GT	180	10			UPSTREAM:YNR077C			UPSTREAM:Protein of unknown function C abundance changes with carbon source	38	NOISE
Sc64chr14_NC_001146	784187	TG	T	155	16			UPSTREAM:YNR077C			UPSTREAM:Protein of unknown function C abundance changes with carbon source	38	NOISE
Sc64chr3_NC_001135	179	AC	A	192	18			UPSTREAM:YCL076W			UPSTREAM:Dubious open reading frame unlikely to encode a protein C based on available experimental and comparative sequence data	38	NOISE
Sc64chr3_NC_001135	227	C	A	180	45			UPSTREAM:YCL076W			UPSTREAM:Dubious open reading frame unlikely to encode a protein C based on available experimental and comparative sequence data	38	NOISE
Sc64chr3_NC_001135	200	AC	A	232	10			UPSTREAM:YCL076W			UPSTREAM:Dubious open reading frame unlikely to encode a protein C based on available experimental and comparative sequence data	38	NOISE
